# Supplementary material for: Genotype-Environment Interactions Reveal Causal Pathways That Mediate Genetic Effects on Phenotype
Source: PLoS Genet. 2013 Sep 19;9(9):e1003803. doi: 10.1371/journal.pgen.1003803 (PMC3778020; doi:10.1371/journal.pgen.1003803)
Supplement: Table S1 — Strains. (TXT) [file pgen.1003803.s014.txt]

strain	parental strain	genotype	reference
S96	S288c	MAT a ho:: lys5 gal2	"Winzeler E.A. et al, Science,1998"
YJM789	YJM145	MATalpha ho::hisG lys2 gal2	"Winzeler E.A. et al, Science,1998; Wei et al. PNAS, 2007"
seg_01B	S96 x YJM789	segregant of S96 x YJM789	"Mancera et. al., Nature, 2008"
seg_01C	S96 x YJM789	segregant of S96 x YJM790	"Mancera et. al., Nature, 2008"
seg_01D	S96 x YJM789	segregant of S96 x YJM791	"Mancera et. al., Nature, 2008"
seg_02B	S96 x YJM789	segregant of S96 x YJM792	"Mancera et. al., Nature, 2008"
seg_02C	S96 x YJM789	segregant of S96 x YJM793	"Mancera et. al., Nature, 2008"
seg_02D	S96 x YJM789	segregant of S96 x YJM794	"Mancera et. al., Nature, 2008"
seg_03A	S96 x YJM789	segregant of S96 x YJM795	"Mancera et. al., Nature, 2008"
seg_03C	S96 x YJM789	segregant of S96 x YJM796	"Mancera et. al., Nature, 2008"
seg_03D	S96 x YJM789	segregant of S96 x YJM797	"Mancera et. al., Nature, 2008"
seg_04B	S96 x YJM789	segregant of S96 x YJM798	"Mancera et. al., Nature, 2008"
seg_04C	S96 x YJM789	segregant of S96 x YJM799	"Mancera et. al., Nature, 2008"
seg_04D	S96 x YJM789	segregant of S96 x YJM800	"Mancera et. al., Nature, 2008"
seg_05B	S96 x YJM789	segregant of S96 x YJM801	"Mancera et. al., Nature, 2008"
seg_05C	S96 x YJM789	segregant of S96 x YJM802	"Mancera et. al., Nature, 2008"
seg_05D	S96 x YJM789	segregant of S96 x YJM803	"Mancera et. al., Nature, 2008"
seg_06A	S96 x YJM789	segregant of S96 x YJM804	"Mancera et. al., Nature, 2008"
seg_06C	S96 x YJM789	segregant of S96 x YJM805	"Mancera et. al., Nature, 2008"
seg_06D	S96 x YJM789	segregant of S96 x YJM806	"Mancera et. al., Nature, 2008"
seg_07A	S96 x YJM789	segregant of S96 x YJM807	"Mancera et. al., Nature, 2008"
seg_07C	S96 x YJM789	segregant of S96 x YJM808	"Mancera et. al., Nature, 2008"
seg_07D	S96 x YJM789	segregant of S96 x YJM809	"Mancera et. al., Nature, 2008"
seg_08B	S96 x YJM789	segregant of S96 x YJM810	"Mancera et. al., Nature, 2008"
seg_08C	S96 x YJM789	segregant of S96 x YJM811	"Mancera et. al., Nature, 2008"
seg_08D	S96 x YJM789	segregant of S96 x YJM812	"Mancera et. al., Nature, 2008"
seg_09A	S96 x YJM789	segregant of S96 x YJM813	"Mancera et. al., Nature, 2008"
seg_09C	S96 x YJM789	segregant of S96 x YJM814	"Mancera et. al., Nature, 2008"
seg_09D	S96 x YJM789	segregant of S96 x YJM815	"Mancera et. al., Nature, 2008"
seg_10A	S96 x YJM789	segregant of S96 x YJM816	"Mancera et. al., Nature, 2008"
seg_10B	S96 x YJM789	segregant of S96 x YJM817	"Mancera et. al., Nature, 2008"
seg_10D	S96 x YJM789	segregant of S96 x YJM818	"Mancera et. al., Nature, 2008"
seg_11A	S96 x YJM789	segregant of S96 x YJM819	"Mancera et. al., Nature, 2008"
seg_11C	S96 x YJM789	segregant of S96 x YJM820	"Mancera et. al., Nature, 2008"
seg_11D	S96 x YJM789	segregant of S96 x YJM821	"Mancera et. al., Nature, 2008"
seg_12A	S96 x YJM789	segregant of S96 x YJM822	"Mancera et. al., Nature, 2008"
seg_12B	S96 x YJM789	segregant of S96 x YJM823	"Mancera et. al., Nature, 2008"
seg_12C	S96 x YJM789	segregant of S96 x YJM824	"Mancera et. al., Nature, 2008"
seg_12D	S96 x YJM789	segregant of S96 x YJM825	"Mancera et. al., Nature, 2008"
seg_13B	S96 x YJM789	segregant of S96 x YJM826	"Mancera et. al., Nature, 2008"
seg_13C	S96 x YJM789	segregant of S96 x YJM827	"Mancera et. al., Nature, 2008"
seg_13D	S96 x YJM789	segregant of S96 x YJM828	"Mancera et. al., Nature, 2008"
seg_14A	S96 x YJM789	segregant of S96 x YJM829	"Mancera et. al., Nature, 2008"
seg_14C	S96 x YJM789	segregant of S96 x YJM830	"Mancera et. al., Nature, 2008"
seg_14D	S96 x YJM789	segregant of S96 x YJM831	"Mancera et. al., Nature, 2008"
seg_15A	S96 x YJM789	segregant of S96 x YJM832	"Mancera et. al., Nature, 2008"
seg_15B	S96 x YJM789	segregant of S96 x YJM833	"Mancera et. al., Nature, 2008"
seg_15C	S96 x YJM789	segregant of S96 x YJM834	"Mancera et. al., Nature, 2008"
seg_16A	S96 x YJM789	segregant of S96 x YJM835	"Mancera et. al., Nature, 2008"
seg_16B	S96 x YJM789	segregant of S96 x YJM836	"Mancera et. al., Nature, 2008"
seg_16C	S96 x YJM789	segregant of S96 x YJM837	"Mancera et. al., Nature, 2008"
seg_17A	S96 x YJM789	segregant of S96 x YJM838	"Mancera et. al., Nature, 2008"
seg_17B	S96 x YJM789	segregant of S96 x YJM839	"Mancera et. al., Nature, 2008"
seg_17C	S96 x YJM789	segregant of S96 x YJM840	"Mancera et. al., Nature, 2008"
seg_17D	S96 x YJM789	segregant of S96 x YJM841	"Mancera et. al., Nature, 2008"
seg_18A	S96 x YJM789	segregant of S96 x YJM842	"Mancera et. al., Nature, 2008"
seg_18B	S96 x YJM789	segregant of S96 x YJM843	"Mancera et. al., Nature, 2008"
seg_18C	S96 x YJM789	segregant of S96 x YJM844	"Mancera et. al., Nature, 2008"
seg_18D	S96 x YJM789	segregant of S96 x YJM845	"Mancera et. al., Nature, 2008"
seg_19A	S96 x YJM789	segregant of S96 x YJM846	"Mancera et. al., Nature, 2008"
seg_19B	S96 x YJM789	segregant of S96 x YJM847	"Mancera et. al., Nature, 2008"
seg_19C	S96 x YJM789	segregant of S96 x YJM848	"Mancera et. al., Nature, 2008"
seg_20A	S96 x YJM789	segregant of S96 x YJM849	"Mancera et. al., Nature, 2008"
seg_20B	S96 x YJM789	segregant of S96 x YJM850	"Mancera et. al., Nature, 2008"
seg_20C	S96 x YJM789	segregant of S96 x YJM851	"Mancera et. al., Nature, 2008"
seg_20D	S96 x YJM789	segregant of S96 x YJM852	"Mancera et. al., Nature, 2008"
seg_21A	S96 x YJM789	segregant of S96 x YJM853	"Mancera et. al., Nature, 2008"
seg_21C	S96 x YJM789	segregant of S96 x YJM854	"Mancera et. al., Nature, 2008"
seg_21D	S96 x YJM789	segregant of S96 x YJM855	"Mancera et. al., Nature, 2008"
seg_22A	S96 x YJM789	segregant of S96 x YJM856	"Mancera et. al., Nature, 2008"
seg_22D	S96 x YJM789	segregant of S96 x YJM857	"Mancera et. al., Nature, 2008"
seg_23A	S96 x YJM789	segregant of S96 x YJM858	"Mancera et. al., Nature, 2008"
seg_23C	S96 x YJM789	segregant of S96 x YJM859	"Mancera et. al., Nature, 2008"
seg_23D	S96 x YJM789	segregant of S96 x YJM860	"Mancera et. al., Nature, 2008"
seg_24A	S96 x YJM789	segregant of S96 x YJM861	"Mancera et. al., Nature, 2008"
seg_24B	S96 x YJM789	segregant of S96 x YJM862	"Mancera et. al., Nature, 2008"
seg_24C	S96 x YJM789	segregant of S96 x YJM863	"Mancera et. al., Nature, 2008"
seg_24D	S96 x YJM789	segregant of S96 x YJM864	"Mancera et. al., Nature, 2008"
seg_25A	S96 x YJM789	segregant of S96 x YJM865	"Mancera et. al., Nature, 2008"
seg_25B	S96 x YJM789	segregant of S96 x YJM866	"Mancera et. al., Nature, 2008"
seg_25C	S96 x YJM789	segregant of S96 x YJM867	"Mancera et. al., Nature, 2008"
seg_25D	S96 x YJM789	segregant of S96 x YJM868	"Mancera et. al., Nature, 2008"
seg_26A	S96 x YJM789	segregant of S96 x YJM869	"Mancera et. al., Nature, 2008"
seg_26B	S96 x YJM789	segregant of S96 x YJM870	"Mancera et. al., Nature, 2008"
seg_26C	S96 x YJM789	segregant of S96 x YJM871	"Mancera et. al., Nature, 2008"
seg_27A	S96 x YJM789	segregant of S96 x YJM872	"Mancera et. al., Nature, 2008"
seg_27B	S96 x YJM789	segregant of S96 x YJM873	"Mancera et. al., Nature, 2008"
seg_27C	S96 x YJM789	segregant of S96 x YJM874	"Mancera et. al., Nature, 2008"
seg_27D	S96 x YJM789	segregant of S96 x YJM875	"Mancera et. al., Nature, 2008"
seg_28A	S96 x YJM789	segregant of S96 x YJM876	"Mancera et. al., Nature, 2008"
seg_28B	S96 x YJM789	segregant of S96 x YJM877	"Mancera et. al., Nature, 2008"
seg_28C	S96 x YJM789	segregant of S96 x YJM878	"Mancera et. al., Nature, 2008"
seg_28D	S96 x YJM789	segregant of S96 x YJM879	"Mancera et. al., Nature, 2008"
seg_29B	S96 x YJM789	segregant of S96 x YJM880	"Mancera et. al., Nature, 2008"
seg_29C	S96 x YJM789	segregant of S96 x YJM881	"Mancera et. al., Nature, 2008"
seg_29D	S96 x YJM789	segregant of S96 x YJM882	"Mancera et. al., Nature, 2008"
seg_30A	S96 x YJM789	segregant of S96 x YJM883	"Mancera et. al., Nature, 2008"
seg_30C	S96 x YJM789	segregant of S96 x YJM884	"Mancera et. al., Nature, 2008"
seg_30D	S96 x YJM789	segregant of S96 x YJM885	"Mancera et. al., Nature, 2008"
seg_31A	S96 x YJM789	segregant of S96 x YJM886	"Mancera et. al., Nature, 2008"
seg_31B	S96 x YJM789	segregant of S96 x YJM887	"Mancera et. al., Nature, 2008"
seg_31C	S96 x YJM789	segregant of S96 x YJM888	"Mancera et. al., Nature, 2008"
seg_31D	S96 x YJM789	segregant of S96 x YJM889	"Mancera et. al., Nature, 2008"
seg_32A	S96 x YJM789	segregant of S96 x YJM890	"Mancera et. al., Nature, 2008"
seg_32B	S96 x YJM789	segregant of S96 x YJM891	"Mancera et. al., Nature, 2008"
seg_32D	S96 x YJM789	segregant of S96 x YJM892	"Mancera et. al., Nature, 2008"
seg_33A	S96 x YJM789	segregant of S96 x YJM893	"Mancera et. al., Nature, 2008"
seg_33C	S96 x YJM789	segregant of S96 x YJM894	"Mancera et. al., Nature, 2008"
seg_33D	S96 x YJM789	segregant of S96 x YJM895	"Mancera et. al., Nature, 2008"
seg_34B	S96 x YJM789	segregant of S96 x YJM896	"Mancera et. al., Nature, 2008"
seg_34C	S96 x YJM789	segregant of S96 x YJM897	"Mancera et. al., Nature, 2008"
seg_34D	S96 x YJM789	segregant of S96 x YJM898	"Mancera et. al., Nature, 2008"
seg_35B	S96 x YJM789	segregant of S96 x YJM899	"Mancera et. al., Nature, 2008"
seg_35C	S96 x YJM789	segregant of S96 x YJM900	"Mancera et. al., Nature, 2008"
seg_35D	S96 x YJM789	segregant of S96 x YJM901	"Mancera et. al., Nature, 2008"
seg_36A	S96 x YJM789	segregant of S96 x YJM902	"Mancera et. al., Nature, 2008"
seg_36B	S96 x YJM789	segregant of S96 x YJM903	"Mancera et. al., Nature, 2008"
seg_36C	S96 x YJM789	segregant of S96 x YJM904	"Mancera et. al., Nature, 2008"
seg_36D	S96 x YJM789	segregant of S96 x YJM905	"Mancera et. al., Nature, 2008"
seg_37B	S96 x YJM789	segregant of S96 x YJM906	"Mancera et. al., Nature, 2008"
seg_37C	S96 x YJM789	segregant of S96 x YJM907	"Mancera et. al., Nature, 2008"
seg_37D	S96 x YJM789	segregant of S96 x YJM908	"Mancera et. al., Nature, 2008"
seg_38B	S96 x YJM789	segregant of S96 x YJM909	"Mancera et. al., Nature, 2008"
seg_38C	S96 x YJM789	segregant of S96 x YJM910	"Mancera et. al., Nature, 2008"
seg_38D	S96 x YJM789	segregant of S96 x YJM911	"Mancera et. al., Nature, 2008"
seg_39A	S96 x YJM789	segregant of S96 x YJM912	"Mancera et. al., Nature, 2008"
seg_39C	S96 x YJM789	segregant of S96 x YJM913	"Mancera et. al., Nature, 2008"
seg_39D	S96 x YJM789	segregant of S96 x YJM914	"Mancera et. al., Nature, 2008"
seg_40A	S96 x YJM789	segregant of S96 x YJM915	"Mancera et. al., Nature, 2008"
seg_40B	S96 x YJM789	segregant of S96 x YJM916	"Mancera et. al., Nature, 2008"
seg_40D	S96 x YJM789	segregant of S96 x YJM917	"Mancera et. al., Nature, 2008"
seg_41B	S96 x YJM789	segregant of S96 x YJM918	"Mancera et. al., Nature, 2008"
seg_41C	S96 x YJM789	segregant of S96 x YJM919	"Mancera et. al., Nature, 2008"
seg_41D	S96 x YJM789	segregant of S96 x YJM920	"Mancera et. al., Nature, 2008"
seg_42A	S96 x YJM789	segregant of S96 x YJM921	"Mancera et. al., Nature, 2008"
seg_42B	S96 x YJM789	segregant of S96 x YJM922	"Mancera et. al., Nature, 2008"
seg_42C	S96 x YJM789	segregant of S96 x YJM923	"Mancera et. al., Nature, 2008"
seg_43A	S96 x YJM789	segregant of S96 x YJM924	"Mancera et. al., Nature, 2008"
seg_43B	S96 x YJM789	segregant of S96 x YJM925	"Mancera et. al., Nature, 2008"
seg_43D	S96 x YJM789	segregant of S96 x YJM926	"Mancera et. al., Nature, 2008"
seg_44A	S96 x YJM789	segregant of S96 x YJM927	"Mancera et. al., Nature, 2008"
seg_44B	S96 x YJM789	segregant of S96 x YJM928	"Mancera et. al., Nature, 2008"
seg_44C	S96 x YJM789	segregant of S96 x YJM929	"Mancera et. al., Nature, 2008"
seg_44D	S96 x YJM789	segregant of S96 x YJM930	"Mancera et. al., Nature, 2008"
seg_45A	S96 x YJM789	segregant of S96 x YJM931	"Mancera et. al., Nature, 2008"
seg_45C	S96 x YJM789	segregant of S96 x YJM932	"Mancera et. al., Nature, 2008"
seg_45D	S96 x YJM789	segregant of S96 x YJM933	"Mancera et. al., Nature, 2008"
seg_46A	S96 x YJM789	segregant of S96 x YJM934	"Mancera et. al., Nature, 2008"
seg_46B	S96 x YJM789	segregant of S96 x YJM935	"Mancera et. al., Nature, 2008"
seg_46C	S96 x YJM789	segregant of S96 x YJM936	"Mancera et. al., Nature, 2008"
seg_46D	S96 x YJM789	segregant of S96 x YJM937	"Mancera et. al., Nature, 2008"
seg_47A	S96 x YJM789	segregant of S96 x YJM938	"Mancera et. al., Nature, 2008"
seg_47B	S96 x YJM789	segregant of S96 x YJM939	"Mancera et. al., Nature, 2008"
seg_47C	S96 x YJM789	segregant of S96 x YJM940	"Mancera et. al., Nature, 2008"
seg_48A	S96 x YJM789	segregant of S96 x YJM941	"Mancera et. al., Nature, 2008"
seg_48D	S96 x YJM789	segregant of S96 x YJM942	"Mancera et. al., Nature, 2008"
seg_49A	S96 x YJM789	segregant of S96 x YJM943	"Mancera et. al., Nature, 2008"
seg_49B	S96 x YJM789	segregant of S96 x YJM944	"Mancera et. al., Nature, 2008"
seg_50A	S96 x YJM789	segregant of S96 x YJM945	"Mancera et. al., Nature, 2008"
seg_50B	S96 x YJM789	segregant of S96 x YJM946	"Mancera et. al., Nature, 2008"
seg_50D	S96 x YJM789	segregant of S96 x YJM947	"Mancera et. al., Nature, 2008"
YPJ001	YJM789	Mat alpha ho::hisG lys2 gal2 delta mal13::KanMX4	this study
SPJ001	S96	Mat a ho::lys5 gal2 delta mal13::KanMX4	this study
XPJ001	YPJ001 x S96	Mat a/alpha ho::lys5/ ho::hisG gal2/gal2 MAL13-S96/mal13	this study
XPJ003	SPJ001 x YJM789	Mat a/alpha ho::lys5/ ho::hisG gal2/gal2 mal13/MAL13-YJM789	this study
XPJ004	S96 x YJM789	Mat a/alpha ho::lys5/ ho::hisG gal2/gal2 MAL13/MAL13	this study
