# Supplementary material for: Genotype-Environment Interactions Reveal Causal Pathways That Mediate Genetic Effects on Phenotype
Source: PLoS Genet. 2013 Sep 19;9(9):e1003803. doi: 10.1371/journal.pgen.1003803 (PMC3778020; doi:10.1371/journal.pgen.1003803)
Supplement: Table S2 — Growth media. (TXT) [file pgen.1003803.s015.txt]

id	name	description
SC_BPS	syn. low iron	"2% Dextrose, 0.67% Bacto-yeast nitrogen base w/o amino acids, Amino acid dropout mix 2.0 g/l, 100 microM Bathophenanthrolinedisulfonic acid disodium salt hydrate (SIGMA B1375)"
SD	syn. glucose	"2% Dextrose, 0.67% Bacto-yeast nitrogen base w/o amino acids, Amino acid dropout mix 2.0 g/l"
SDMalt	syn. maltose	"2% Maltose, 0.67% Bacto-yeast nitrogen base w/o amino acids, Amino acid dropout mix 2.0 g/l"
SDRaff	syn. raffinose	"2% Raffinose, 0.67% Bacto-yeast nitrogen base w/o amino acids, Amino acid dropout mix 2.0 g/l"
YCB	low nitrogen	11.7 g/L Yeast Carbon Base (Sigma Y3627)
YPD	glucose	"2% peptone, 1% yeast extract, 2% dextrose"
YPD_37C	glucose 37C	"2% peptone, 1% yeast extract, 2% dextrose, Grown at 37 Degree C"
YPD_BPS	low iron	"2% peptone, 1% yeast extract, 2% dextrose, 100 microM Bathophenanthrolinedisulfonic acid disodium salt hydrate (SIGMA B1375)"
YPD_CaCl2	CaCl2	"2% peptone, 1% yeast extract, 2% dextrose, 100mM CaCl2"
YPD_Fluco	fluconazole	"2% peptone, 1% yeast extract, 2% dextrose, 15 ug/ml Fluconazole (Sigma F8929) "
YPD_KCl_0.5M	KCl 0.5M	"2% peptone, 1% yeast extract, 2% dextrose, 500mM Kcl"
YPD_KCl_1M	KCl 1M	"2% peptone, 1% yeast extract, 2% dextrose, 1M Kcl"
YPD_NaCl	NaCl	"2% peptone, 1% yeast extract, 2% dextrose, 350mM NaCl"
YPD_Radi	radicicol	"2% peptone, 1% yeast extract, 2% dextrose, 5uM Radicicol (Sigma R2146)"
YPD_Rapa	rapamycin	"2% peptone, 1% yeast extract, 2% dextrose, 80 ng/mL Rapamycin (Sigma R0395)"
YPD_Rapa_10	rapamycin 4ng/mL	"2% peptone, 1% yeast extract, 2% dextrose, 4 ng/mL Rapamycin (Sigma R0395)"
YPE	ethanol	"2% peptone, 1% yeast extract, 2% ethanol"
YPE_37C	ethanol 37C	"2% peptone, 1% yeast extract, 2% ethanol, Grown at 37 degree C"
YPFruc	fructose	"2% peptone, 1% yeast extract, 2% Fructose"
YPGly	glycerol	"2% peptone, 1% yeast extract, 3% Glycerol"
YPLac	lactose	"2% peptone, 1% yeast extract, 2% Lactose"
YPMalt	maltose	"2% peptone, 1% yeast extract, 2% Maltose"
YPMalt_37C	maltose 37C	"2% peptone, 1% yeast extract, 2% Maltose, Grown at 37 degree C"
YPRaff	raffinose	"2% peptone, 1% yeast extract, 2% Raffinose"
YPSucrose	sucrose	"2% peptone, 1% yeast extract, 2% Sucrose"
YP_low_Glu	low glucose	"2% peptone, 1% yeast extract, 0.05% dextrose"
