# Supplementary material for: Genotype-Environment Interactions Reveal Causal Pathways That Mediate Genetic Effects on Phenotype
Source: PLoS Genet. 2013 Sep 19;9(9):e1003803. doi: 10.1371/journal.pgen.1003803 (PMC3778020; doi:10.1371/journal.pgen.1003803)
Supplement: Table S3 — Growth QTLs. (TXT) [file pgen.1003803.s016.txt]

#growth QTL table
#chrom: chromosomeD
#start: start position of first marker
#stop: stop position of last marker
#SC_BPS, SDname..., YP_low_Glu: q-value of most significant marker within QTL interval in the respective growth condition (see Table of media for abbreviations)
chrom	start	stop	SC_BPS	SD	SDMalt	SDRaff	YCB	YPD	YPD_37C	YPD_BPS	YPD_CaCl2	YPD_Fluco	YPD_KCl_0.5M	YPD_KCl_1M	YPD_NaCl	YPD_Radi	YPD_Rapa	YPD_Rapa_10	YPE	YPE_37C	YPFruc	YPGly	YPLac	YPMalt	YPMalt_37C	YPRaff	YPSucrose	YP_low_Glu
chr01	194689	194964	0.937614619024419	0.996309510679954	0.942782719245935	0.97788733854031	0.973916059749123	0.952171412996312	0.997920444582212	0.984045391966742	0.817190384942939	0.893183031362851	0.996633822207987	0.848361910540167	0.706789346011303	0.892807439425518	0.904079631347491	0.0479062780239849	0.891420828974631	0.99935643658433	0.815217435745754	0.947616397260734	0.783630754455886	0.682615927091704	0.985820577194535	0.979878660480724	0.864814300191292	0.960041368133819
chr02	164136	164249	0.937614619024419	0.996309510679954	0.938578406836784	0.559550269062859	0.999997792632268	0.369973534970623	0.972220501294733	0.993169514489223	0.708561604766305	0.918204681439263	0.660146413578066	0.978603545448126	0.741146738844558	0.697337537180454	0.933060620043505	0.969558581534803	0.609806824573684	0.99935643658433	0.779653309595889	0.511666401831035	0.146491048763388	0.987574184301137	0.985820577194535	0.0438042747547446	0.722428578837586	0.646036341896897
chr02	522911	552978	0.937614619024419	0.648065773945074	0.93564782764419	0.708041879730395	0.971882065883195	0.0255369089286307	0.580913501764839	5.01304501484186e-07	0.712459325117759	0.0141165402068046	0.0266512954598163	0.273538328038171	0.680090339048929	0.00101433127229236	0.204232732140207	0.0151630158213153	0.389154328277826	0.99935643658433	3.07710740213508e-05	0.758452822791434	0.097272364453855	0.717345146496885	0.985820577194535	0.132022216401651	0.0303535469225718	0.33923280094424
chr02	669013	669013	0.937614619024419	0.738172206733527	0.914140780025343	0.28533071038736	0.885694468252919	0.00531040420985646	0.901595465964986	0.00131577722073087	0.654116261867358	0.893183031362851	0.425676974228886	0.385604646821818	0.711834265420195	0.00703585657956673	0.754988608185857	0.531557104235774	0.943868005848643	0.99935643658433	3.07710740213508e-05	0.580219499124003	0.216676441858887	0.334898692307084	0.985820577194535	0.221240746793446	0.0564710102520151	0.776702365015755
chr04	17940	22923	0.948373460604457	0.741444251940548	0.638760760847436	0.977776724848031	0.971882065883195	0.0437988013269253	0.845027902539297	0.821305664756426	0.708561604766305	0.967066086920672	0.0396895237376265	0.725614086380399	0.380913506615501	0.839153796107744	0.606074380506435	0.752601234910306	0.389154328277826	0.99935643658433	0.9002654140237	0.210963190738279	0.25797311421391	0.327485286560017	0.985820577194535	0.255778255817507	0.166953725261314	0.353070189187605
chr04	1416729	1416729	0.93841383820425	0.996309510679954	0.842567724520533	0.977776724848031	0.996450255761355	0.413335701297749	0.922659383456097	0.981916181858069	0.973244815527948	0.898137147630928	0.341634916033227	0.847971640632878	0.680090339048929	0.875561730560482	0.904079631347491	0.903092956746672	0.609806824573684	0.99935643658433	0.998174132346438	0.409506122804439	0.757494398469545	0.00831335710357475	0.985820577194535	0.221240746793446	0.725747330501404	0.616951214233016
chr05	191729	192062	0.937614619024419	0.996309510679954	0.997680738246645	0.89677577552291	0.862835622551495	0.486271059769196	0.999918183601665	0.981916181858069	0.845283042708976	0.967458536243953	0.948653285949985	0.923922451227181	0.671084234615645	0.886560336973778	0.931483700836228	0.910032353064894	0.883263826177256	0.99935643658433	0.983439374901728	0.965205902352821	0.887799448502904	0.524781663212187	0.985820577194535	0.0195560241001845	0.831670664655469	0.820979717100353
chr05	336234	340922	0.351954508470231	0.738172206733527	0.850049759626158	0.794844280924735	0.976422689478756	0.944443806963771	0.735066755443338	0.906424407199786	0.82029869310808	0.967458536243953	0.790401217084093	0.745268220447437	0.706789346011303	0.485611130352128	0.645213266124653	0.0160824066238756	0.715814722732784	0.99935643658433	0.983439374901728	0.522140982627532	0.448137248049734	0.000626104478914957	0.985820577194535	0.456943119984888	0.922925292568447	0.86308289323079
chr07	176331	176592	0.937614619024419	0.996309510679954	0.988925611324101	0.996034549445794	0.918116931950002	0.31672482346632	0.993757873255196	0.981916181858069	0.355716489358562	0.958402962502198	0.942137457083635	0.93842285539419	0.626439710030308	0.0308212353222951	0.155925607960686	0.395033940666018	0.984631355071914	0.99935643658433	0.743243468857905	0.9968504379384	0.92465057396024	0.955684493203253	0.985820577194535	0.964562410932406	0.864421930673655	0.88547513662586
chr07	809072	839419	0.937614619024419	0.718695635684915	0.92963621354586	0.88767932004298	0.971882065883195	0.0140095325175862	0.722950067296398	0.981916181858069	0.878624343784971	0.893183031362851	0.886746881245469	0.403580592194299	0.676987811615653	0.880205673075065	0.436895499495301	0.933311777765817	0.270613055588139	0.99935643658433	0.564423218056297	0.571215201360004	0.624029227564471	0.757382931787516	0.985820577194535	0.0424575202637506	0.752663149928282	0.619552871453736
chr07	1059901	1069033	0.937614619024419	0.996309510679954	1.31589923402231e-08	0.977776724848031	0.971882065883195	0.909064398578749	0.925972489935223	0.981916181858069	0.986886006132307	0.953787360142832	0.832370152031489	0.932007839216284	0.710600463750356	0.937516524989432	0.749835042558765	0.399778441118046	0.638697144050273	0.99935643658433	0.998174132346438	0.805574674669513	0.92465057396024	0	0.985820577194535	0.903713740983453	0.964937880072498	0.798360127568432
chr09	271985	271985	0.945101255953503	0.996309510679954	0.914140780025343	0.996034549445794	0.999997792632268	0.698777253024116	0.742590374599369	0.981916181858069	0.975073911322345	0.893183031362851	0.677224568149991	0.642807513517221	0.724114793009663	0.965116780866498	0.352888175718308	0.846602674477256	0.415397555948749	0.99935643658433	0.983439374901728	0.348659182503371	0.0403395339508063	0.701467292665558	0.985820577194535	0.656288462595183	0.759457357169548	0.680099351696232
chr09	420934	423953	0.937614619024419	0.996309510679954	0.93564782764419	0.88767932004298	0.648686738498632	0.0437988013269253	0.833376346325354	0.981916181858069	0.708756490190645	0.852205610975947	0.580640747527091	0.633838190980781	0.380913506615501	0.645255711016255	0.889447611047039	0.575890700508504	0.0637907252323362	0.99935643658433	0.983439374901728	0.712622920396727	0.668169612221706	0.537165518598743	0.985820577194535	0.0210869633594878	0.805848791678228	0.662683270547736
chr10	67942	68549	0.945126730333638	0.996309510679954	0.857880140321344	0.922316832987237	0.996257265593188	0.387444097878635	0.72183230046229	0.981916181858069	0.980845770289216	0.980935370273153	0.799915232013103	0.792738424989794	0.701682730046334	0.902377906487137	0.986653539407277	0.983253599695137	0.609806824573684	0.99935643658433	0.983439374901728	0.853414838264289	0.442796097680149	0.0455353116719155	0.985820577194535	0.456229688299817	0.870818618555641	0.81107803898708
chr10	529710	529906	0.937614619024419	0.996309510679954	0.868349940801423	0.999653296990706	0.976854898952334	0.909064398578749	0.898066149195498	0.981916181858069	0.979529846825029	0.981182931320582	0.948653285949985	0.875118747755068	0.918286288704338	0.960209588659808	0.0149945318513053	0.966514966434354	0.960259274287371	0.99935643658433	0.998174132346438	0.879538445012319	0.90685890155432	0.429290612972944	0.985820577194535	0.873693722502136	0.884954821957385	0.987857504329416
chr10	731061	731070	0.93841383820425	0.996309510679954	0.974413114281503	0.559550269062859	0.591412538998505	0.588300688257371	0.999918183601665	0.981916181858069	0.825582950269386	0.891424262826231	0.960141305945685	0.996275338112504	0.86422371849821	0.893483700181022	0.294494970010098	0.502248309097867	0.982454509851654	0.99935643658433	0.983439374901728	0.975730392626993	0.445632804248998	0.962521404043976	0.985820577194535	0.000632358937057371	0.121524276373731	0.953419523167079
chr11	63715	63901	0.937614619024419	0.996309510679954	0.868349940801423	0.990035859360877	0.971882065883195	0.698777253024116	0.956083128418746	0.981916181858069	0.899069138990329	0.983080096078884	0.914379021509668	0.990132883096654	0.965862227440797	0.893483700181022	0.0183003961060888	0.189165698871404	0.650962115889452	0.99935643658433	0.983439374901728	0.965205902352821	0.876253532843686	0.792711140353887	0.985820577194535	0.816850813125378	0.83844354624202	0.971882153000458
chr11	231494	231494	0.93841383820425	0.996309510679954	0.986375993223076	0.970470933705585	0.971882065883195	0.885093014797326	0.999918183601665	0.981916181858069	0.979339614197192	0.935968751187129	0.969703601040062	0.504161354833498	0.92108664677778	0.935239440219968	0.359646584501417	0.0322895377730105	0.609806824573684	0.99935643658433	0.992197184734856	0.947616397260734	0.890515642083096	0.958282638904403	0.985820577194535	0.969706681773118	0.963392047322215	0.784419124099462
chr11	575206	575206	0.937614619024419	0.996309510679954	0.381263142988333	0.902189082772139	0.971882065883195	0.969121737000006	0.735066755443338	0.981916181858069	0.9332270533162	0.958402962502198	0.964311625664477	0.981886737239075	0.828441154119527	0.893483700181022	0.826248641518113	0.863441611885223	0.797245041356889	0.99935643658433	0.998174132346438	0.295077316114756	0.141747038283638	0.0339784192652147	0.985820577194535	0.90172866934807	0.978561381428125	0.520814834044925
chr12	582969	582978	0.93841383820425	0.996309510679954	0.93564782764419	0.672165859395683	0.784231539353433	0.221031635779304	0.946136530132436	0.981916181858069	0.654116261867358	0.918204681439263	0.960141305945685	0.513593441554017	0.757035429008843	0.839153796107744	0.667554771442664	0.848715547837404	0.7043903508447	0.99935643658433	0.833747143001962	0.284330683518988	0.284568816904525	0.594037516784203	0.985820577194535	0.0296367273543107	0.62722094178352	0.389523905736594
chr12	645025	645377	0.937614619024419	0.996309510679954	0.842567724520533	0.898179644654319	0.0992689897549925	0.0147997826027411	0.999918183601665	0.981916181858069	0.97939147966763	0.365881946658808	0.673508004010824	0.745268220447437	0.524189189919903	0.792611245319063	0.235833531459566	0.98830347712622	0.938062009692185	0.99935643658433	0.528300211348851	0.210963190738279	0.309537493539495	0.810668039832227	0.985820577194535	0.275701700417744	0.752663149928282	0.645478656122662
chr13	26443	26443	0.937614619024419	0.659491549613923	0.842567724520533	0.996034549445794	0.971882065883195	0.770600348835363	0.98311530789748	0.981916181858069	0.679658753614729	0.894390662395252	0.942137457083635	0.792738424989794	0.523055167101869	0.785943053717177	0.407254759705266	0.674882830440098	0.609806824573684	0.99935643658433	0.000839029438832346	0.706247460921322	0.315697746149084	0.90780098364794	0.985820577194535	0.168003891262729	0.617933626872011	0.618158017264531
chr14	441876	491226	0.939265171209471	0.996309510679954	0.245210200779406	0.640909255045593	0.918116931950002	3.18478130238257e-07	0.580913501764839	0.981916181858069	0.822725561409909	0.893183031362851	0.0602297818322394	0.667515282232479	0.380913506615501	0.538253681906176	0.017291303549397	0.847887863006988	1.93380348274541e-05	0.99935643658433	0.0334296735417936	0.210963190738279	0	0.00938791952320004	0.985820577194535	0.000206107844002545	0.314862908978685	4.02796129783667e-10
chr15	487524	487533	0.93841383820425	0.996309510679954	0.93564782764419	0.977776724848031	0.971882065883195	0.947554984186595	0.961567431883316	0.981916181858069	0.980845770289216	0.991402652841814	0.978247848103539	0.980715171752828	0.940588604771485	0.99793608658878	0.1774479544548	0.0296516994552468	0.954932708575905	0.99935643658433	0.992197184734856	0.965205902352821	0.654045974466973	0.817752728722029	0.986241211154793	0.669831215039183	0.796958057812248	0.756512484539837
chr15	798654	798736	0.956181464788427	0.985590606289551	0.986375993223076	0.977776724848031	0.971882065883195	0.968404533551105	0.857444353498206	0.981916181858069	0.839511086119766	0.958402962502198	0.622830836216189	0.82118179333966	0.47745729218876	0.955327854108674	0.794529686212255	0.908997645313837	0.831111972014926	0.99935643658433	0.983439374901728	0.691310526509716	0.0298002963493913	0.952966550675865	0.985820577194535	0.684553908344749	0.660862949523873	0.646036341896897
chr16	723861	723872	0.937614619024419	0.996309510679954	0.974413114281503	0.996034549445794	0.580493502943694	0.99106802290823	0.665270741568459	0.981916181858069	0.986886006132307	0.953787360142832	0.969977523243286	0.734315299772803	0.380913506615501	0.891342678192265	0.879372306212517	0.489799873708073	0.609806824573684	0.99935643658433	0.983439374901728	0.352701828420404	0.115308402853967	0.924289182943531	0.985820577194535	0.459591813298007	0.785907217667159	0.0336696813621467
chr16	898658	898678	0.964217712591154	0.996309510679954	0.93564782764419	0.998008290180909	0.971882065883195	0.846999071837334	0.923748607771063	0.985949260517197	0.980845770289216	0.87993916187239	0.673508004010824	0.986189453329074	0.91398011913484	0.954943266959746	0.521130546806357	0.670287806474513	0.843592106952911	0.99935643658433	0.998174132346438	0.920140604270716	0.904110024751343	0.0378125650959888	0.985820577194535	0.961209495059144	0.872639304692022	0.874842598011284
