# Supplementary material for: Genotype-Environment Interactions Reveal Causal Pathways That Mediate Genetic Effects on Phenotype
Source: PLoS Genet. 2013 Sep 19;9(9):e1003803. doi: 10.1371/journal.pgen.1003803 (PMC3778020; doi:10.1371/journal.pgen.1003803)
Supplement: Table S4 — Genes. (TXT) [file pgen.1003803.s017.txt]

chrom	start	end	strand	name	commonName	type	source	novel
chr01	6601	9080	+	SY_A0001W	SY_A0001W	SUT	genenv	TRUE
chr01	9392	9954	+	SUT001	SUT001	SUT	XU09	FALSE
chr01	11378	11715	+	SY_A0003W	SY_A0003W	SUT	genenv	TRUE
chr01	28205	28501	+	SY_A0004W	SY_A0004W	SUT	genenv	TRUE
chr01	29136	29934	+	SY_A0005W	SY_A0005W	SUT	genenv	TRUE
chr01	31860	32320	+	YAL062W	GDH3	ORF-T	XU09	FALSE
chr01	32340	33710	+	YAL062W	GDH3	ORF-T	SGD	FALSE
chr01	33720	34053	+	SY_A0008W	SY_A0008W	SUT	genenv	TRUE
chr01	34120	35616	+	YAL061W	BDH2	ORF-T	SGD	FALSE
chr01	35638	35786	+	SY_A0010W	SY_A0010W	SUT	genenv	TRUE
chr01	35809	37121	+	YAL060W	BDH1	ORF-T	SGD	FALSE
chr01	37265	38001	+	YAL059W	ECM1	ORF-T	SGD	FALSE
chr01	38086	39840	+	YAL058W	CNE1	ORF-T	SGD	FALSE
chr01	39930	42690	+	YAL056W	GPB2	ORF-T	SGD	FALSE
chr01	42880	43560	+	YAL055W	PEX22	ORF-T	SGD	FALSE
chr01	44161	46065	+	SUT002	SUT002	SUT	XU09	FALSE
chr01	46481	49017	+	YAL053W	FLC2	ORF-T	SGD	FALSE
chr01	49233	52536	+	YAL051W	OAF1	ORF-T	SGD	FALSE
chr01	53606	53990	+	SY_A0019W	SY_A0019W	SUT	genenv	TRUE
chr01	58227	58699	+	YAL044W-A	YAL044W-A	ORF-T	SGD	FALSE
chr01	62003	63371	+	YAL042W	ERV46	ORF-T	SGD	FALSE
chr01	63515	66339	+	YAL041W	CDC24	ORF-T	SGD	FALSE
chr01	70760	71639	+	SY_A0023W	SY_A0023W	SUT	genenv	TRUE
chr01	71143	72385	+	SY_A0024W	SY_A0024W	SUT	genenv	TRUE
chr01	72408	74192	+	YAL038W	CDC19	ORF-T	SGD	FALSE
chr01	74664	75705	+	YAL037W	YAL037W	ORF-T	SGD	FALSE
chr01	77114	80295	+	YAL035W	FUN12	ORF-T	SGD	FALSE
chr01	80449	81409	+	YAL034W-A	MTW1	ORF-T	SGD	FALSE
chr01	83441	84049	+	YAL033W	POP5	ORF-T	SGD	FALSE
chr01	87471	87978	+	SY_A0030W	SY_A0030W	SUT	genenv	TRUE
chr01	87995	88660	+	YAL030W	SNC1	ORF-T	SGD	FALSE
chr01	93602	95242	+	YAL028W	FRT2	ORF-T	SGD	FALSE
chr01	95354	96290	+	YAL027W	SAW1	ORF-T	SGD	FALSE
chr01	106521	107032	+	SY_A0034W	SY_A0034W	SUT	genenv	TRUE
chr01	115571	119163	+	YAL019W	FUN30	ORF-T	SGD	FALSE
chr01	120619	125203	+	YAL017W	PSK1	ORF-T	SGD	FALSE
chr01	125555	127627	+	YAL016W	TPD3	ORF-T	SGD	FALSE
chr01	129995	131339	+	YAL013W	DEP1	ORF-T	SGD	FALSE
chr01	131459	132859	+	YAL012W	CYS3	ORF-T	SGD	FALSE
chr01	132955	134875	+	YAL011W	SWC3	ORF-T	SGD	FALSE
chr01	136581	137477	+	YAL009W	SPO7	ORF-T	SGD	FALSE
chr01	137621	138413	+	YAL008W	FUN14	ORF-T	SGD	FALSE
chr01	142887	144218	+	YAL003W	EFB1	ORF-T	SGD	FALSE
chr01	144370	148354	+	YAL002W	VPS8	ORF-T	SGD	FALSE
chr01	152983	154775	+	YAR002W	NUP60	ORF-T	SGD	FALSE
chr01	155703	157591	+	YAR003W	SWD1	ORF-T	SGD	FALSE
chr01	159631	160640	+	YAR008W	SEN34	ORF-T	SGD	FALSE
chr01	170070	171270	+	YAR015W	ADE1	ORF-T	SGD	FALSE
chr01	171716	172585	+	CUT004	CUT004	CUT	XU09	FALSE
chr01	172697	173024	+	CUT004	CUT004	CUT	XU09	FALSE
chr01	176133	177030	+	YAR019W-A	YAR019W-A	other	XU09	FALSE
chr01	194317	196531	+	YAR035W	YAT1	ORF-T	SGD	FALSE
chr01	196670	201260	+	YAR042W	SWH1	ORF-T	SGD	FALSE
chr01	201342	202569	+	SY_A0054W	SY_A0054W	SUT	genenv	TRUE
chr01	202834	204123	+	SUT004	SUT004	SUT	XU09	FALSE
chr01	204755	205739	+	SY_A0056W	SUT_SY0006	SUT	XU11	FALSE
chr01	3544	4777	-	SY_A0057C	SY_A0057C	SUT	genenv	TRUE
chr01	5143	6288	-	SUT432	SUT432	SUT	XU09	FALSE
chr01	6562	6944	-	SY_A0059C	SY_A0059C	SUT	genenv	TRUE
chr01	6999	9267	-	YAL067C	SEO1	ORF-T	SGD	TRUE
chr01	28385	29514	-	SUT433	SUT433	SUT	XU09	FALSE
chr01	29355	30465	-	SUT433	SUT433	SUT	XU09	FALSE
chr01	31457	32264	-	SY_A0063C	SY_A0063C	SUT	genenv	TRUE
chr01	32274	33532	-	SUT434	SUT434	SUT	XU09	FALSE
chr01	33619	35108	-	SUT435	SUT435	SUT	XU09	FALSE
chr01	35249	35454	-	CUT438	CUT438	CUT	XU09	FALSE
chr01	43423	45762	-	YAL054C	ACS1	ORF-T	SGD	FALSE
chr01	43460	44277	-	YAL054C	ACS1	ORF-T	SGD	FALSE
chr01	45779	46398	-	SY_A0069C	SY_A0069C	SUT	genenv	TRUE
chr01	52460	53382	-	YAL049C	AIM2	ORF-T	SGD	FALSE
chr01	53398	55582	-	YAL048C	GEM1	ORF-T	SGD	FALSE
chr01	55678	57655	-	YAL047C	SPC72	ORF-T	SGD	FALSE
chr01	57663	58159	-	YAL046C	AIM1	ORF-T	SGD	FALSE
chr01	58599	59223	-	YAL044C	GCV3	ORF-T	SGD	FALSE
chr01	59335	61831	-	YAL043C	PTA1	ORF-T	SGD	FALSE
chr01	66143	68575	-	YAL040C	CLN3	ORF-T	SGD	FALSE
chr01	69375	70287	-	YAL039C	CYC3	ORF-T	SGD	FALSE
chr01	70412	70855	-	SY_A0078C	SY_A0078C	SUT	genenv	TRUE
chr01	72654	73718	-	SY_A0079C	SY_A0079C	SUT	genenv	TRUE
chr01	74465	75456	-	SY_A0080C	SY_A0080C	SUT	genenv	TRUE
chr01	75605	76958	-	YAL036C	RBG1	ORF-T	SGD	FALSE
chr01	80044	80283	-	SY_A0082C	SY_A0082C	SUT	genenv	TRUE
chr01	81349	83349	-	YAL034C	FUN19	ORF-T	SGD	FALSE
chr01	83997	85269	-	YAL032C	PRP45	ORF-T	SGD	FALSE
chr01	85486	87838	-	YAL031C	GIP4	ORF-T	SGD	FALSE
chr01	88446	93270	-	YAL029C	MYO4	ORF-T	SGD	FALSE
chr01	96246	100554	-	YAL026C	DRS2	ORF-T	SGD	FALSE
chr01	100810	101922	-	YAL025C	MAK16	ORF-T	SGD	FALSE
chr01	102251	106755	-	YAL024C	LTE1	ORF-T	SGD	FALSE
chr01	106916	109436	-	YAL023C	PMT2	ORF-T	SGD	FALSE
chr01	109612	111212	-	YAL022C	FUN26	ORF-T	SGD	FALSE
chr01	111373	114206	-	YAL021C	CCR4	ORF-T	SGD	FALSE
chr01	114318	115455	-	YAL020C	ATS1	ORF-T	SGD	FALSE
chr01	126346	126844	-	SY_A0094C	SY_A0094C	SUT	genenv	TRUE
chr01	127503	128847	-	YAL015C	NTG1	ORF-T	SGD	FALSE
chr01	128927	129847	-	YAL014C	SYN8	ORF-T	SGD	FALSE
chr01	131398	132758	-	SY_A0097C	SY_A0097C	SUT	genenv	TRUE
chr01	134333	134829	-	SY_A0098C	SY_A0098C	SUT	genenv	TRUE
chr01	134855	136465	-	YAL010C	MDM10	ORF-T	SGD	FALSE
chr01	138337	139225	-	YAL007C	ERP2	ORF-T	SGD	FALSE
chr01	139406	139788	-	SY_A0101C	SY_A0101C	SUT	genenv	TRUE
chr01	140137	142457	-	YAL005C	SSA1	ORF-T	SGD	FALSE
chr01	143539	144119	-	SY_A0103C	SY_A0103C	SUT	genenv	TRUE
chr01	148294	151990	-	YAL001C	TFC3	ORF-T	SGD	FALSE
chr01	154667	155547	-	YAR002C-A	ERP1	ORF-T	SGD	FALSE
chr01	157515	159483	-	YAR007C	RFA1	ORF-T	SGD	FALSE
chr01	168310	169814	-	YAR014C	BUD14	ORF-T	SGD	FALSE
chr01	171010	172522	-	YAR018C	KIN3	ORF-T	SGD	FALSE
chr01	172925	175984	-	YAR019C	CDC15	ORF-T	SGD	FALSE
chr01	198296	199830	-	SY_A0110C	SY_A0110C	SUT	genenv	TRUE
chr01	200551	203098	-	SY_A0111C	SUT_SY0606	SUT	XU11	FALSE
chr01	201114	202452	-	SY_A0112C	SUT_SY0605	SUT	XU11	FALSE
chr01	204079	206335	-	YAR047C	YAR047C	ORF-T	SGD	TRUE
chr02	8479	8917	+	SY_B0001W	SY_B0001W	SUT	genenv	TRUE
chr02	11057	14105	+	SY_B0002W	SUT_SY0007	SUT	XU11	FALSE
chr02	18859	19644	+	SY_B0003W	SY_B0003W	SUT	genenv	TRUE
chr02	24150	25062	+	YBL102W	SFT2	ORF-T	SGD	FALSE
chr02	36895	39112	+	YBL099W	ATP1	ORF-T	SGD	FALSE
chr02	39288	40744	+	YBL098W	BNA4	ORF-T	SGD	FALSE
chr02	40952	43328	+	YBL097W	BRN1	ORF-T	SGD	FALSE
chr02	43328	44385	+	YBL095W	YBL095W	ORF-T	SGD	FALSE
chr02	45714	46666	+	YBL092W	RPL32	ORF-T	SGD	FALSE
chr02	46854	47476	+	SUT005	SUT005	SUT	XU09	FALSE
chr02	48962	49610	+	YBL090W	MRP21	ORF-T	SGD	FALSE
chr02	49714	51210	+	YBL089W	AVT5	ORF-T	SGD	FALSE
chr02	60304	60925	+	SY_B0013W	SY_B0013W	SUT	genenv	TRUE
chr02	63840	67120	+	YBL085W	BOI1	ORF-T	SGD	FALSE
chr02	71763	73288	+	YBL081W	YBL081W	ORF-T	SGD	FALSE
chr02	75401	80041	+	YBL079W	NUP170	ORF-T	SGD	FALSE
chr02	82799	83639	+	SY_B0017W	SY_B0017W	SUT	genenv	TRUE
chr02	88282	88626	+	snR56	SNR56	other	SGD	FALSE
chr02	90162	90698	+	YBL071W-A	KTI11	ORF-T	SGD	FALSE
chr02	90882	92354	+	YBL069W	AST1	ORF-T	SGD	FALSE
chr02	92562	93811	+	YBL068W	PRS4	ORF-T	SGD	FALSE
chr02	96596	98332	+	CUT006	CUT006	CUT	XU09	FALSE
chr02	99575	100434	+	SY_B0023W	SY_B0023W	SUT	genenv	TRUE
chr02	102091	105459	+	YBL063W	KIP1	ORF-T	SGD	FALSE
chr02	107907	110227	+	YBL060W	YEL1	ORF-T	SGD	FALSE
chr02	110899	111627	+	YBL059W	YBL059W	ORF-T	SGD	FALSE
chr02	111643	113059	+	YBL058W	SHP1	ORF-T	SGD	FALSE
chr02	113859	115796	+	YBL056W	PTC3	ORF-T	SGD	FALSE
chr02	117484	119586	+	YBL054W	TOD6	ORF-T	SGD	FALSE
chr02	121631	122173	+	SY_B0030W	SY_B0030W	SUT	genenv	TRUE
chr02	122201	122918	+	SY_B0031W	SY_B0031W	SUT	genenv	TRUE
chr02	125282	126434	+	YBL050W	SEC17	ORF-T	SGD	FALSE
chr02	126813	127700	+	YBL049W	MOH1	ORF-T	SGD	FALSE
chr02	127709	128001	+	SY_B0034W	SY_B0034W	SUT	genenv	TRUE
chr02	132634	134388	+	YBL046W	PSY4	ORF-T	SGD	FALSE
chr02	136379	136781	+	SY_B0036W	SY_B0036W	SUT	genenv	TRUE
chr02	136825	137874	+	YBL043W	ECM13	ORF-T	SGD	FALSE
chr02	138024	138865	+	SY_B0038W	SY_B0038W	SUT	genenv	TRUE
chr02	141252	142388	+	YBL041W	PRE7	ORF-T	SGD	FALSE
chr02	143364	143924	+	YBL039W-B	YBL039W-B	ORF-T	SGD	FALSE
chr02	144365	145188	+	SY_B0041W	SY_B0041W	SUT	genenv	TRUE
chr02	146420	147180	+	YBL038W	MRPL16	ORF-T	SGD	FALSE
chr02	147380	150668	+	YBL037W	APL3	ORF-T	SGD	FALSE
chr02	152534	153923	+	SY_B0044W	SY_B0044W	SUT	genenv	TRUE
chr02	160373	161733	+	YBL032W	HEK2	ORF-T	SGD	FALSE
chr02	161950	163070	+	YBL031W	SHE1	ORF-T	SGD	FALSE
chr02	164742	165262	+	SUT006	SUT006	SUT	XU09	FALSE
chr02	166386	167642	+	YBL029W	YBL029W	ORF-T	SGD	FALSE
chr02	168655	169807	+	YBL027W	RPL19B	ORF-T	SGD	FALSE
chr02	170845	171445	+	YBL026W	LSM2	ORF-T	SGD	FALSE
chr02	171718	172510	+	YBL025W	RRN10	ORF-T	SGD	FALSE
chr02	172814	174974	+	YBL024W	NCL1	ORF-T	SGD	FALSE
chr02	176802	177515	+	SY_B0053W	SY_B0053W	SUT	genenv	TRUE
chr02	180274	180585	+	SY_B0054W	SY_B0054W	SUT	genenv	TRUE
chr02	181882	182485	+	SY_B0055W	SY_B0055W	SUT	genenv	TRUE
chr02	182654	184510	+	YBL020W	RFT1	ORF-T	SGD	FALSE
chr02	184583	186287	+	YBL019W	APN2	ORF-T	SGD	FALSE
chr02	192679	193959	+	YBL016W	FUS3	ORF-T	SGD	FALSE
chr02	194335	196183	+	YBL015W	ACH1	ORF-T	SGD	FALSE
chr02	196615	197055	+	SUT007	SUT007	SUT	XU09	FALSE
chr02	197086	197415	+	SY_B0061W	SY_B0061W	SUT	genenv	TRUE
chr02	198384	198932	+	SY_B0062W	SY_B0062W	SUT	genenv	TRUE
chr02	199071	199366	+	SY_B0063W	SY_B0063W	SUT	genenv	TRUE
chr02	199399	200238	+	SY_B0064W	SY_B0064W	SUT	genenv	TRUE
chr02	202349	203750	+	YBL013W	FMT1	ORF-T	SGD	FALSE
chr02	203766	206270	+	YBL011W	SCT1	ORF-T	SGD	FALSE
chr02	207470	209638	+	YBL009W	ALK2	ORF-T	SGD	FALSE
chr02	209878	212550	+	YBL008W	HIR1	ORF-T	SGD	FALSE
chr02	217015	217583	+	YBL006W-A	YBL006W-A	ORF-T	SGD	TRUE
chr02	217719	219975	+	YBL005W	PDR3	ORF-T	SGD	FALSE
chr02	227841	235537	+	YBL004W	UTP20	ORF-T	SGD	FALSE
chr02	236561	237458	+	YBL002W	HTB2	ORF-T	SGD	FALSE
chr02	238803	239229	+	SUT008	SUT008	SUT	XU09	FALSE
chr02	241986	243045	+	SUT009	SUT009	SUT	XU09	FALSE
chr02	243109	244693	+	YBR003W	COQ1	ORF-T	SGD	FALSE
chr02	246152	247008	+	YBR005W	RCR1	ORF-T	SGD	FALSE
chr02	247192	248936	+	YBR006W	UGA2	ORF-T	SGD	FALSE
chr02	249478	250538	+	SY_B0078W	SY_B0078W	SUT	genenv	TRUE
chr02	251945	252441	+	SUT010	SUT010	SUT	XU09	FALSE
chr02	253279	254814	+	SY_B0080W	SY_B0080W	SUT	genenv	TRUE
chr02	254962	255212	+	SUT011	SUT011	SUT	XU09	FALSE
chr02	256629	257237	+	YBR010W	HHT1	ORF-T	SGD	FALSE
chr02	257493	258213	+	SY_B0083W	SUT_SY0015	SUT	XU11	FALSE
chr02	266729	266875	+	SY_B0084W	SY_B0084W	SUT	genenv	TRUE
chr02	270119	270535	+	SUT012	SUT012	SUT	XU09	FALSE
chr02	270551	271263	+	YBR016W	YBR016W	ORF-T	SGD	FALSE
chr02	271370	272357	+	SY_B0087W	SY_B0087W	SUT	genenv	TRUE
chr02	277087	279159	+	SUT013	SUT013	SUT	XU09	FALSE
chr02	279183	281103	+	YBR020W	GAL1	ORF-T	SGD	FALSE
chr02	281671	283855	+	YBR021W	FUR4	ORF-T	SGD	FALSE
chr02	283991	284735	+	YBR022W	POA1	ORF-T	SGD	FALSE
chr02	288583	289080	+	SY_B0092W	SUT_SY0018	SUT	XU11	FALSE
chr02	289680	290904	+	YBR024W	SCO2	ORF-T	SGD	FALSE
chr02	292787	293116	+	SY_B0094W	SY_B0094W	SUT	genenv	TRUE
chr02	298344	300372	+	YBR030W	RKM3	ORF-T	SGD	FALSE
chr02	300444	301732	+	YBR031W	RPL4A	ORF-T	SGD	FALSE
chr02	302107	305286	+	YBR033W	EDS1	ORF-T	SGD	TRUE
chr02	304299	305177	+	YBR033W	EDS1	ORF-T	SGD	TRUE
chr02	307908	309252	+	TLC1	TLC1	other	SGD	FALSE
chr02	312173	315317	+	YBR038W	CHS2	ORF-T	SGD	FALSE
chr02	315838	317014	+	YBR039W	ATP3	ORF-T	SGD	FALSE
chr02	317311	318334	+	YBR040W	FIG1	ORF-T	SGD	TRUE
chr02	318561	320721	+	YBR041W	FAT1	ORF-T	SGD	FALSE
chr02	324730	325644	+	CUT014	CUT014	CUT	XU09	FALSE
chr02	326229	326996	+	SY_B0105W	SY_B0105W	SUT	genenv	TRUE
chr02	327325	327910	+	SY_B0106W	SY_B0106W	SUT	genenv	TRUE
chr02	329738	330724	+	SY_B0107W	SY_B0107W	SUT	genenv	TRUE
chr02	332174	332742	+	YBR047W	FMP23	ORF-T	SGD	FALSE
chr02	333086	334391	+	YBR048W	RPS11B	ORF-T	SGD	FALSE
chr02	334599	335659	+	SY_B0110W	SY_B0110W	SUT	genenv	TRUE
chr02	339934	341200	+	CUT016	CUT016	CUT	XU09	FALSE
chr02	341359	341731	+	CUT017	CUT017	CUT	XU09	FALSE
chr02	341872	342420	+	CUT017	CUT017	CUT	XU09	FALSE
chr02	342942	344958	+	YBR054W	YRO2	ORF-T	SGD	FALSE
chr02	348182	349830	+	YBR056W	YBR056W	ORF-T	SGD	FALSE
chr02	351422	352390	+	YBR056W-A	YBR056W-A	ORF-T	SGD	TRUE
chr02	353823	354043	+	SY_B0117W	SY_B0117W	SUT	genenv	TRUE
chr02	363222	364993	+	SUT014	SUT014	SUT	XU09	FALSE
chr02	367163	368150	+	SY_B0119W	SY_B0119W	SUT	genenv	TRUE
chr02	370929	371273	+	SUT015	SUT015	SUT	XU09	FALSE
chr02	371801	373218	+	SUT016	SUT016	SUT	XU09	FALSE
chr02	373370	374109	+	SUT016	SUT016	SUT	XU09	FALSE
chr02	374400	376227	+	SY_B0123W	SY_B0123W	SUT	genenv	TRUE
chr02	376877	379005	+	SY_B0124W	SUT_SY0024	SUT	XU11	FALSE
chr02	380629	381688	+	YBR071W	YBR071W	ORF-T	SGD	FALSE
chr02	381736	382288	+	CUT023	CUT023	CUT	XU09	FALSE
chr02	382336	383202	+	YBR072W	HSP26	ORF-T	SGD	FALSE
chr02	383539	386397	+	YBR073W	RDH54	ORF-T	SGD	FALSE
chr02	386670	389710	+	YBR074W	YBR074W	ORF-T	SGD	FALSE
chr02	391139	392089	+	SY_B0130W	SY_B0130W	SUT	genenv	TRUE
chr02	392308	392747	+	SY_B0131W	SY_B0131W	SUT	genenv	TRUE
chr02	393385	395754	+	YBR078W	ECM33	ORF-T	SGD	FALSE
chr02	413937	414375	+	YBR083W	TEC1	ORF-T	XU09	FALSE
chr02	414467	415289	+	YBR083W	TEC1	ORF-T	XU09	FALSE
chr02	415398	417043	+	YBR083W	TEC1	ORF-T	SGD	FALSE
chr02	417387	420523	+	YBR084W	MIS1	ORF-T	SGD	FALSE
chr02	422235	423563	+	YBR085W	AAC3	ORF-T	SGD	FALSE
chr02	429726	429945	+	SY_B0138W	SY_B0138W	SUT	genenv	TRUE
chr02	430107	431259	+	YBR087W	RFC5	ORF-T	SGD	FALSE
chr02	433746	435866	+	SY_B0140W	SY_B0140W	SUT	genenv	TRUE
chr02	436333	438133	+	CUT025	CUT025	CUT	XU09	FALSE
chr02	438341	440774	+	YBR094W	PBY1	ORF-T	SGD	FALSE
chr02	442302	443158	+	YBR096W	YBR096W	ORF-T	SGD	FALSE
chr02	443270	447670	+	YBR097W	VPS15	ORF-T	SGD	FALSE
chr02	447862	450126	+	YBR098W	MMS4	ORF-T	SGD	FALSE
chr02	453927	455703	+	YBR103W	SIF2	ORF-T	SGD	FALSE
chr02	455943	457143	+	YBR104W	YMC2	ORF-T	SGD	FALSE
chr02	458957	460024	+	YBR106W	PHO88	ORF-T	SGD	FALSE
chr02	460160	461101	+	SUT017	SUT017	SUT	XU09	FALSE
chr02	461197	464254	+	YBR108W	AIM3	ORF-T	SGD	FALSE
chr02	465078	466750	+	YBR110W	ALG1	ORF-T	SGD	FALSE
chr02	468536	469160	+	YBR111W-A	SUS1	ORF-T	SGD	FALSE
chr02	473642	476162	+	YBR114W	RAD16	ORF-T	SGD	FALSE
chr02	480780	483365	+	SUT018	SUT018	SUT	XU09	FALSE
chr02	484046	485630	+	YBR118W	TEF2	ORF-T	SGD	FALSE
chr02	485742	486942	+	YBR119W	MUD1	ORF-T	SGD	FALSE
chr02	488313	488642	+	SY_B0157W	SY_B0157W	SUT	genenv	TRUE
chr02	492443	493283	+	SY_B0158W	SY_B0158W	SUT	genenv	TRUE
chr02	497346	497742	+	YBR126W-A	YBR126W-A	ORF-T	SGD	TRUE
chr02	498792	499280	+	SY_B0160W	SUT_SY0030	SUT	XU11	FALSE
chr02	499590	500238	+	CUT027	CUT027	CUT	XU09	FALSE
chr02	502072	502824	+	SY_B0162W	SUT_SY0032	SUT	XU11	FALSE
chr02	503688	506001	+	YBR131W	CCZ1	ORF-T	SGD	FALSE
chr02	506017	506410	+	SY_B0164W	SUT_SY0033	SUT	XU11	FALSE
chr02	508341	509913	+	SY_B0165W	SY_B0165W	SUT	genenv	TRUE
chr02	511321	512028	+	YBR135W	CKS1	ORF-T	SGD	FALSE
chr02	512188	519524	+	YBR136W	MEC1	ORF-T	SGD	FALSE
chr02	519540	520324	+	YBR137W	YBR137W	ORF-T	SGD	FALSE
chr02	520768	521974	+	SY_B0169W	SY_B0169W	SUT	genenv	TRUE
chr02	522213	523933	+	YBR139W	YBR139W	ORF-T	SGD	FALSE
chr02	533709	534365	+	YBR141W-A	YBR141W-A	ORF-T	SGD	TRUE
chr02	534805	537381	+	YBR142W	MAK5	ORF-T	SGD	FALSE
chr02	539078	539774	+	SUT019	SUT019	SUT	XU09	FALSE
chr02	540167	541535	+	YBR145W	ADH5	ORF-T	SGD	FALSE
chr02	541759	542863	+	YBR146W	MRPS9	ORF-T	SGD	FALSE
chr02	543023	544473	+	YBR147W	RTC2	ORF-T	SGD	FALSE
chr02	544561	546242	+	YBR148W	YSW1	ORF-T	SGD	TRUE
chr02	546514	547877	+	YBR149W	ARA1	ORF-T	SGD	FALSE
chr02	551540	552844	+	YBR151W	APD1	ORF-T	SGD	FALSE
chr02	552996	553996	+	YBR152W	SPP381	ORF-T	SGD	FALSE
chr02	554036	555068	+	YBR153W	RIB7	ORF-T	SGD	FALSE
chr02	556364	557716	+	YBR155W	CNS1	ORF-T	SGD	FALSE
chr02	560132	561972	+	SUT020	SUT020	SUT	XU09	FALSE
chr02	561988	562846	+	SUT020	SUT020	SUT	XU09	FALSE
chr02	562958	565014	+	YBR158W	AMN1	ORF-T	SGD	FALSE
chr02	565296	566528	+	YBR159W	IFA38	ORF-T	SGD	FALSE
chr02	566640	567737	+	YBR160W	CDC28	ORF-T	SGD	FALSE
chr02	568155	569587	+	YBR161W	CSH1	ORF-T	SGD	FALSE
chr02	570620	571643	+	SY_B0189W	SY_B0189W	SUT	genenv	TRUE
chr02	571845	572205	+	YBR162W-A	YSY6	ORF-T	SGD	FALSE
chr02	572317	574501	+	YBR163W	EXO5	ORF-T	SGD	FALSE
chr02	575453	576493	+	YBR165W	UBS1	ORF-T	SGD	FALSE
chr02	578669	580445	+	YBR168W	PEX32	ORF-T	SGD	FALSE
chr02	584989	585790	+	YBR171W	SEC66	ORF-T	SGD	FALSE
chr02	588456	588931	+	SY_B0195W	SY_B0195W	SUT	genenv	TRUE
chr02	589063	590143	+	YBR175W	SWD3	ORF-T	SGD	FALSE
chr02	590303	591423	+	YBR176W	ECM31	ORF-T	SGD	FALSE
chr02	601691	602556	+	SY_B0198W	SUT_SY0039	SUT	XU11	FALSE
chr02	602580	603821	+	YBR183W	YPC1	ORF-T	SGD	FALSE
chr02	604021	605629	+	YBR184W	YBR184W	ORF-T	SGD	FALSE
chr02	607316	608960	+	YBR186W	PCH2	ORF-T	SGD	TRUE
chr02	609182	610351	+	YBR187W	GDT1	ORF-T	SGD	FALSE
chr02	611143	612263	+	YBR189W	RPS9B	ORF-T	SGD	FALSE
chr02	612888	613936	+	YBR191W	RPL21A	ORF-T	SGD	FALSE
chr02	614136	615672	+	YBR192W	RIM2	ORF-T	SGD	FALSE
chr02	616592	617272	+	YBR194W	AIM4	ORF-T	SGD	FALSE
chr02	618865	619852	+	SY_B0207W	SY_B0207W	SUT	genenv	TRUE
chr02	621176	621538	+	CUT030	CUT030	CUT	XU09	FALSE
chr02	622155	622849	+	SY_B0209W	SY_B0209W	SUT	genenv	TRUE
chr02	622849	623982	+	SY_B0210W	SY_B0210W	SUT	genenv	TRUE
chr02	625515	627115	+	YBR199W	KTR4	ORF-T	SGD	FALSE
chr02	627499	629411	+	YBR200W	BEM1	ORF-T	SGD	FALSE
chr02	630155	631003	+	YBR201W	DER1	ORF-T	SGD	FALSE
chr02	632372	635129	+	YBR202W	MCM7	ORF-T	SGD	FALSE
chr02	635654	638860	+	YBR203W	COS111	ORF-T	SGD	FALSE
chr02	640276	641732	+	YBR205W	KTR3	ORF-T	SGD	FALSE
chr02	641764	643381	+	YBR207W	FTH1	ORF-T	SGD	FALSE
chr02	646837	648933	+	SY_B0218W	SUT_SY0041	SUT	XU11	FALSE
chr02	650737	651285	+	SY_B0219W	SY_B0219W	SUT	genenv	TRUE
chr02	652270	653102	+	YBR210W	ERV15	ORF-T	SGD	FALSE
chr02	654358	656982	+	YBR212W	NGR1	ORF-T	SGD	FALSE
chr02	657158	658232	+	YBR213W	MET8	ORF-T	SGD	FALSE
chr02	658248	660056	+	YBR214W	SDS24	ORF-T	SGD	FALSE
chr02	660200	662346	+	YBR215W	HPC2	ORF-T	SGD	FALSE
chr02	664692	665612	+	YBR217W	ATG12	ORF-T	SGD	FALSE
chr02	670692	671861	+	SY_B0226W	SY_B0226W	SUT	genenv	TRUE
chr02	674314	674798	+	SY_B0227W	SY_B0227W	SUT	genenv	TRUE
chr02	676247	677197	+	SY_B0228W	SY_B0228W	SUT	genenv	TRUE
chr02	677405	680455	+	YBR225W	YBR225W	ORF-T	SGD	FALSE
chr02	681876	682168	+	SY_B0230W	SY_B0230W	SUT	genenv	TRUE
chr02	682231	683247	+	YBR228W	SLX1	ORF-T	SGD	FALSE
chr02	687215	687583	+	YBR230W-A	YBR230W-A	ORF-T	SGD	FALSE
chr02	690227	691731	+	YBR233W	PBP2	ORF-T	SGD	FALSE
chr02	691859	692443	+	YBR233W-A	DAD3	ORF-T	SGD	FALSE
chr02	693739	697267	+	YBR235W	YBR235W	ORF-T	SGD	FALSE
chr02	698843	701563	+	YBR237W	PRP5	ORF-T	SGD	FALSE
chr02	701740	702544	+	SY_B0237W	SY_B0237W	SUT	genenv	TRUE
chr02	704763	705380	+	SUT021	SUT021	SUT	XU09	FALSE
chr02	705906	707039	+	SY_B0239W	SY_B0239W	SUT	genenv	TRUE
chr02	710877	711315	+	SY_B0240W	SY_B0240W	SUT	genenv	TRUE
chr02	711442	712394	+	YBR242W	YBR242W	ORF-T	SGD	FALSE
chr02	712997	713655	+	SY_B0242W	SY_B0242W	SUT	genenv	TRUE
chr02	714242	714378	+	YBR244W	GPX2	ORF-T	XU09	FALSE
chr02	714378	715106	+	YBR244W	GPX2	ORF-T	SGD	FALSE
chr02	718482	719842	+	YBR246W	RRT2	ORF-T	SGD	FALSE
chr02	721622	722499	+	CUT037	CUT037	CUT	XU09	FALSE
chr02	725298	727538	+	YBR250W	SPO23	ORF-T	SGD	FALSE
chr02	727872	728128	+	SY_B0248W	SY_B0248W	SUT	genenv	TRUE
chr02	728251	729339	+	YBR251W	MRPS5	ORF-T	SGD	FALSE
chr02	729507	730067	+	YBR252W	DUT1	ORF-T	SGD	FALSE
chr02	730147	730660	+	YBR253W	SRB6	ORF-T	SGD	FALSE
chr02	731324	733620	+	YBR255W	MTC4	ORF-T	SGD	FALSE
chr02	735255	735694	+	SY_B0253W	SY_B0253W	SUT	genenv	TRUE
chr02	735772	736804	+	YBR257W	POP4	ORF-T	SGD	FALSE
chr02	737268	739540	+	YBR259W	YBR259W	ORF-T	SGD	FALSE
chr02	740591	740956	+	SY_B0256W	SY_B0256W	SUT	genenv	TRUE
chr02	743116	744756	+	YBR263W	SHM1	ORF-T	SGD	FALSE
chr02	745453	746573	+	YBR265W	TSC10	ORF-T	SGD	FALSE
chr02	746749	748054	+	YBR267W	REI1	ORF-T	SGD	FALSE
chr02	748206	748702	+	YBR268W	MRPL37	ORF-T	SGD	FALSE
chr02	748741	748997	+	SUT022	SUT022	SUT	XU09	FALSE
chr02	749728	750313	+	SY_B0262W	SY_B0262W	SUT	genenv	TRUE
chr02	751775	753159	+	YBR271W	YBR271W	ORF-T	SGD	FALSE
chr02	756503	758335	+	YBR274W	CHK1	ORF-T	SGD	FALSE
chr02	767191	768007	+	YBR278W	DPB3	ORF-T	SGD	FALSE
chr02	768151	769687	+	YBR279W	PAF1	ORF-T	SGD	FALSE
chr02	775169	775713	+	YBR282W	MRPL27	ORF-T	SGD	FALSE
chr02	775969	777614	+	SY_B0268W	SY_B0268W	SUT	genenv	TRUE
chr02	777826	780716	+	YBR284W	YBR284W	ORF-T	SGD	FALSE
chr02	780724	781324	+	YBR285W	YBR285W	ORF-T	SGD	FALSE
chr02	781636	783332	+	YBR286W	APE3	ORF-T	SGD	FALSE
chr02	783436	784972	+	YBR287W	YBR287W	ORF-T	SGD	FALSE
chr02	785472	786166	+	SY_B0273W	SY_B0273W	SUT	genenv	TRUE
chr02	786589	789368	+	YBR289W	SNF5	ORF-T	SGD	FALSE
chr02	789504	790632	+	YBR290W	BSD2	ORF-T	SGD	FALSE
chr02	791376	791640	+	SY_B0276W	SUT_SY0044	SUT	XU11	FALSE
chr02	792393	793370	+	SUT023	SUT023	SUT	XU09	FALSE
chr02	794036	795620	+	YBR293W	VBA2	ORF-T	SGD	FALSE
chr02	796071	798812	+	YBR294W	SUL1	ORF-T	SGD	TRUE
chr02	799741	803567	+	YBR295W	PCA1	ORF-T	SGD	FALSE
chr02	802527	803458	+	YBR295W	PCA1	ORF-T	SGD	FALSE
chr02	806282	807395	+	SUT024	SUT024	SUT	XU09	FALSE
chr02	806817	807382	+	SUT024	SUT024	SUT	XU09	FALSE
chr02	807431	809113	+	YBR297W	MAL33	ORF-T	SGD	FALSE
chr02	10013	10709	-	YBL107C	YBL107C	ORF-T	SGD	FALSE
chr02	10757	14077	-	YBL106C	SRO77	ORF-T	SGD	FALSE
chr02	14325	18125	-	YBL105C	PKC1	ORF-T	SGD	FALSE
chr02	18253	21469	-	YBL104C	YBL104C	ORF-T	SGD	FALSE
chr02	21998	23969	-	YBL103C	RTG3	ORF-T	SGD	FALSE
chr02	25114	27986	-	YBL101C	ECM21	ORF-T	SGD	FALSE
chr02	37116	38087	-	YBL100C	YBL100C	ORF-T	SGD	TRUE
chr02	43259	44215	-	YBL096C	YBL096C	ORF-T	SGD	TRUE
chr02	44285	45197	-	YBL093C	ROX3	ORF-T	SGD	FALSE
chr02	46694	47358	-	YBL091C-A	SCS22	ORF-T	SGD	FALSE
chr02	47382	48854	-	YBL091C	MAP2	ORF-T	SGD	FALSE
chr02	51078	59830	-	YBL088C	TEL1	ORF-T	SGD	FALSE
chr02	59894	61038	-	YBL087C	RPL23A	ORF-T	SGD	FALSE
chr02	61409	62881	-	YBL086C	YBL086C	ORF-T	SGD	FALSE
chr02	67220	69765	-	YBL084C	CDC27	ORF-T	SGD	FALSE
chr02	69845	71399	-	YBL082C	ALG3	ORF-T	SGD	FALSE
chr02	73260	74972	-	YBL080C	PET112	ORF-T	SGD	FALSE
chr02	80117	80998	-	YBL078C	ATG8	ORF-T	SGD	FALSE
chr02	81158	84510	-	YBL076C	ILS1	ORF-T	SGD	FALSE
chr02	84654	88062	-	YBL075C	SSA3	ORF-T	SGD	FALSE
chr02	88582	89694	-	YBL072C	RPS8A	ORF-T	SGD	FALSE
chr02	91726	92430	-	SY_B0306C	SUT_SY0609	SUT	XU11	FALSE
chr02	92647	92869	-	SY_B0307C	SY_B0307C	SUT	genenv	TRUE
chr02	93823	96400	-	YBL067C	UBP13	ORF-T	SGD	FALSE
chr02	96664	100405	-	YBL066C	SEF1	ORF-T	SGD	FALSE
chr02	100541	101453	-	YBL064C	PRX1	ORF-T	SGD	FALSE
chr02	105447	107751	-	YBL061C	SKT5	ORF-T	SGD	FALSE
chr02	110183	110807	-	YBL059C-A	CMC2	ORF-T	SGD	FALSE
chr02	112959	113687	-	YBL057C	PTH2	ORF-T	SGD	FALSE
chr02	114295	115171	-	SY_B0314C	SY_B0314C	SUT	genenv	TRUE
chr02	115712	117456	-	YBL055C	YBL055C	ORF-T	SGD	FALSE
chr02	117470	119249	-	SY_B0316C	SY_B0316C	SUT	genenv	TRUE
chr02	119592	122379	-	YBL052C	SAS3	ORF-T	SGD	FALSE
chr02	122571	125086	-	YBL051C	PIN4	ORF-T	SGD	FALSE
chr02	126286	127749	-	SUT438	SUT438	SUT	XU09	FALSE
chr02	127862	132463	-	YBL047C	EDE1	ORF-T	SGD	FALSE
chr02	134114	136075	-	YBL045C	COR1	ORF-T	SGD	FALSE
chr02	138422	140615	-	YBL042C	FUI1	ORF-T	SGD	FALSE
chr02	142272	143200	-	YBL040C	ERD2	ORF-T	SGD	FALSE
chr02	143206	143378	-	SY_B0324C	SY_B0324C	SUT	genenv	TRUE
chr02	144120	146088	-	YBL039C	URA7	ORF-T	SGD	FALSE
chr02	150592	151512	-	YBL036C	YBL036C	ORF-T	SGD	FALSE
chr02	151520	153969	-	YBL035C	POL12	ORF-T	SGD	FALSE
chr02	154009	158737	-	YBL034C	STU1	ORF-T	SGD	FALSE
chr02	158841	160001	-	YBL033C	RIB1	ORF-T	SGD	FALSE
chr02	163042	164434	-	YBL030C	PET9	ORF-T	SGD	FALSE
chr02	164586	165170	-	YBL029C-A	YBL029C-A	ORF-T	SGD	FALSE
chr02	165416	166115	-	SY_B0332C	SY_B0332C	SUT	genenv	TRUE
chr02	166178	167221	-	SUT439	SUT439	SUT	XU09	FALSE
chr02	167510	168167	-	YBL028C	YBL028C	ORF-T	SGD	FALSE
chr02	169659	170238	-	SUT440	SUT440	SUT	XU09	FALSE
chr02	170398	170705	-	SUT441	SUT441	SUT	XU09	FALSE
chr02	174978	177921	-	YBL023C	MCM2	ORF-T	SGD	FALSE
chr02	178121	181722	-	YBL022C	PIM1	ORF-T	SGD	FALSE
chr02	181810	182466	-	YBL021C	HAP3	ORF-T	SGD	FALSE
chr02	184391	184768	-	SY_B0340C	SY_B0340C	SUT	genenv	TRUE
chr02	185734	186169	-	SY_B0341C	SY_B0341C	SUT	genenv	TRUE
chr02	186211	186851	-	YBL018C	POP8	ORF-T	SGD	FALSE
chr02	187094	192364	-	YBL017C	PEP1	ORF-T	SGD	FALSE
chr02	187101	192081	-	YBL017C	PEP1	ORF-T	SGD	FALSE
chr02	192986	193257	-	SY_B0345C	SY_B0345C	SUT	genenv	TRUE
chr02	193355	193748	-	SY_B0346C	SY_B0346C	SUT	genenv	TRUE
chr02	193794	194230	-	SY_B0347C	SY_B0347C	SUT	genenv	TRUE
chr02	196163	196671	-	SY_B0348C	SY_B0348C	SUT	genenv	TRUE
chr02	196821	197247	-	SY_B0349C	SY_B0349C	SUT	genenv	TRUE
chr02	197289	197678	-	SY_B0350C	SY_B0350C	SUT	genenv	TRUE
chr02	198421	199036	-	SY_B0351C	SY_B0351C	SUT	genenv	TRUE
chr02	199241	202113	-	YBL014C	RRN6	ORF-T	SGD	FALSE
chr02	206170	207298	-	YBL010C	YBL010C	ORF-T	SGD	FALSE
chr02	212786	216787	-	YBL007C	SLA1	ORF-T	SGD	FALSE
chr02	216803	217491	-	YBL006C	LDB7	ORF-T	SGD	FALSE
chr02	218547	219979	-	SY_B0356C	SUT_SY0615	SUT	XU11	FALSE
chr02	235405	236149	-	YBL003C	HTA2	ORF-T	SGD	FALSE
chr02	237221	237846	-	YBL001C	ECM15	ORF-T	SGD	FALSE
chr02	239113	241705	-	YBR001C	NTH2	ORF-T	SGD	FALSE
chr02	241825	242937	-	YBR002C	RER2	ORF-T	SGD	FALSE
chr02	244609	246041	-	YBR004C	GPI18	ORF-T	SGD	FALSE
chr02	247132	248868	-	SUT443	SUT443	SUT	XU09	FALSE
chr02	248924	251421	-	YBR007C	DSF2	ORF-T	SGD	FALSE
chr02	252189	252681	-	SY_B0364C	SY_B0364C	SUT	genenv	TRUE
chr02	252741	255536	-	YBR008C	FLR1	ORF-T	SGD	FALSE
chr02	255584	256056	-	YBR009C	HHF1	ORF-T	SGD	FALSE
chr02	257289	258369	-	YBR011C	IPP1	ORF-T	SGD	FALSE
chr02	265842	266386	-	YBR013C	YBR013C	ORF-T	SGD	FALSE
chr02	266794	267770	-	YBR014C	GRX7	ORF-T	SGD	FALSE
chr02	267915	269971	-	YBR015C	MNN2	ORF-T	SGD	FALSE
chr02	271139	274099	-	YBR017C	KAP104	ORF-T	SGD	FALSE
chr02	274501	275918	-	YBR018C	GAL7	ORF-T	SGD	FALSE
chr02	275938	276350	-	YBR018C, YBR019C	GAL7, GAL10	ORF-T	XU09	TRUE
chr02	276397	278746	-	YBR019C	GAL10	ORF-T	SGD	FALSE
chr02	276451	276867	-	YBR018C, YBR019C	GAL7, GAL10	ORF-T	XU09	FALSE
chr02	281106	283846	-	SY_B0376C	SY_B0376C	SUT	genenv	TRUE
chr02	284571	288403	-	YBR023C	CHS3	ORF-T	SGD	FALSE
chr02	288623	289485	-	SY_B0378C	SY_B0378C	SUT	genenv	TRUE
chr02	290716	292420	-	YBR025C	OLA1	ORF-T	SGD	FALSE
chr02	293068	294460	-	YBR026C	ETR1	ORF-T	SGD	FALSE
chr02	294588	296444	-	YBR028C	YBR028C	ORF-T	SGD	FALSE
chr02	296636	298204	-	YBR029C	CDS1	ORF-T	SGD	FALSE
chr02	301696	304960	-	SUT445	SUT445	SUT	XU09	FALSE
chr02	305096	306376	-	YBR034C	HMT1	ORF-T	SGD	FALSE
chr02	306480	307344	-	YBR035C	PDX3	ORF-T	SGD	FALSE
chr02	307416	307640	-	SY_B0386C	SNR161	other	XU11	FALSE
chr02	307698	308390	-	SY_B0387C	SY_B0387C	SUT	genenv	TRUE
chr02	309200	310728	-	YBR036C	CSG2	ORF-T	SGD	FALSE
chr02	310784	311857	-	YBR037C	SCO1	ORF-T	SGD	FALSE
chr02	315236	315539	-	SY_B0390C	SY_B0390C	SUT	genenv	TRUE
chr02	316003	316760	-	SY_B0391C	SY_B0391C	SUT	genenv	TRUE
chr02	320821	322029	-	YBR042C	CST26	ORF-T	SGD	FALSE
chr02	322125	324478	-	YBR043C	QDR3	ORF-T	SGD	FALSE
chr02	324630	326503	-	YBR044C	TCM62	ORF-T	SGD	FALSE
chr02	327745	328963	-	SY_B0395C	SY_B0395C	SUT	genenv	TRUE
chr02	328497	330578	-	YBR045C	GIP1	ORF-T	SGD	FALSE
chr02	330594	331898	-	YBR046C	ZTA1	ORF-T	SGD	FALSE
chr02	334555	337315	-	YBR049C	REB1	ORF-T	SGD	FALSE
chr02	337555	338697	-	YBR050C	REG2	ORF-T	SGD	FALSE
chr02	339041	339793	-	YBR052C	RFS1	ORF-T	SGD	FALSE
chr02	339993	341145	-	YBR053C	YBR053C	ORF-T	SGD	FALSE
chr02	344890	347698	-	YBR055C	PRP6	ORF-T	SGD	FALSE
chr02	349837	351116	-	SY_B0403C	SY_B0403C	SUT	genenv	TRUE
chr02	352410	353754	-	YBR057C	MUM2	ORF-T	SGD	FALSE
chr02	353930	356434	-	YBR058C	UBP14	ORF-T	SGD	FALSE
chr02	356498	357002	-	YBR058C-A	TSC3	ORF-T	SGD	FALSE
chr02	357122	360706	-	YBR059C	AKL1	ORF-T	SGD	FALSE
chr02	360930	362986	-	YBR060C	ORC2	ORF-T	SGD	FALSE
chr02	365053	366141	-	YBR061C	TRM7	ORF-T	SGD	FALSE
chr02	366237	367004	-	YBR062C	YBR062C	ORF-T	SGD	FALSE
chr02	367236	368604	-	YBR063C	YBR063C	ORF-T	SGD	FALSE
chr02	368676	370148	-	YBR065C	ECM2	ORF-T	SGD	FALSE
chr02	370357	371149	-	YBR066C	NRG2	ORF-T	SGD	FALSE
chr02	371255	372298	-	SY_B0414C	SY_B0414C	SUT	genenv	TRUE
chr02	372350	373190	-	YBR067C	TIP1	ORF-T	SGD	FALSE
chr02	373248	373721	-	SY_B0416C	SY_B0416C	SUT	genenv	TRUE
chr02	374049	376153	-	YBR068C	BAP2	ORF-T	SGD	FALSE
chr02	376241	376801	-	YBR069C	TAT1	ORF-T	XU09	TRUE
chr02	376809	378953	-	YBR069C	TAT1	ORF-T	SGD	FALSE
chr02	379569	380385	-	YBR070C	ALG14	ORF-T	SGD	FALSE
chr02	380640	381727	-	SY_B0421C	SY_B0421C	SUT	genenv	TRUE
chr02	388469	388728	-	SY_B0422C	SY_B0422C	SUT	genenv	TRUE
chr02	389912	391381	-	SY_B0423C	SY_B0423C	SUT	genenv	TRUE
chr02	391560	392009	-	YBR076C-A	YBR076C-A	ORF-T	SGD	TRUE
chr02	392025	392769	-	YBR077C	SLM4	ORF-T	SGD	FALSE
chr02	393768	395163	-	SY_B0426C	SY_B0426C	SUT	genenv	TRUE
chr02	395670	398718	-	YBR079C	RPG1	ORF-T	SGD	FALSE
chr02	398910	401382	-	YBR080C	SEC18	ORF-T	SGD	FALSE
chr02	401566	404694	-	YBR081C	SPT7	ORF-T	SGD	FALSE
chr02	412822	413655	-	YBR082C	UBC4	ORF-T	SGD	FALSE
chr02	414323	414796	-	CUT453	CUT453	CUT	XU09	FALSE
chr02	420447	421679	-	YBR084C-A	RPL19A	ORF-T	SGD	FALSE
chr02	423338	424367	-	SY_B0433C	SY_B0433C	SUT	genenv	TRUE
chr02	424895	425647	-	YBR085C-A	YBR085C-A	ORF-T	SGD	FALSE
chr02	426439	429719	-	YBR086C	IST2	ORF-T	SGD	FALSE
chr02	429916	431194	-	SY_B0436C	SY_B0436C	SUT	genenv	TRUE
chr02	431255	432191	-	YBR088C	POL30	ORF-T	SGD	FALSE
chr02	432303	433288	-	YBR089C-A	NHP6B	ORF-T	SGD	FALSE
chr02	433392	433872	-	YBR091C	TIM12	ORF-T	SGD	FALSE
chr02	433928	435513	-	YBR092C	PHO3	ORF-T	SGD	FALSE
chr02	435825	437353	-	YBR093C	PHO5	ORF-T	SGD	FALSE
chr02	437397	438170	-	SUT446	SUT446	SUT	XU09	FALSE
chr02	440650	442106	-	YBR095C	RXT2	ORF-T	SGD	FALSE
chr02	449274	450065	-	YBR099C	YBR099C	ORF-T	SGD	TRUE
chr02	450106	451138	-	YBR101C	FES1	ORF-T	SGD	FALSE
chr02	451154	453778	-	YBR102C	EXO84	ORF-T	SGD	FALSE
chr02	457099	458503	-	YBR105C	VID24	ORF-T	SGD	FALSE
chr02	459109	459394	-	SY_B0448C	SY_B0448C	SUT	genenv	TRUE
chr02	459745	461004	-	YBR107C	IML3	ORF-T	SGD	FALSE
chr02	464082	464850	-	YBR109C	CMD1	ORF-T	SGD	FALSE
chr02	466956	467493	-	SY_B0451C	SY_B0451C	SUT	genenv	TRUE
chr02	467548	468308	-	YBR111C	YSA1	ORF-T	SGD	FALSE
chr02	469068	472445	-	YBR112C	CYC8	ORF-T	SGD	FALSE
chr02	476174	480526	-	YBR115C	LYS2	ORF-T	SGD	FALSE
chr02	480712	482953	-	YBR117C	TKL2	ORF-T	SGD	FALSE
chr02	483327	483822	-	SY_B0456C	SY_B0456C	SUT	genenv	TRUE
chr02	486842	487506	-	YBR120C	CBP6	ORF-T	SGD	FALSE
chr02	487698	490029	-	YBR121C	GRS1	ORF-T	SGD	FALSE
chr02	490245	491029	-	YBR122C	MRPL36	ORF-T	SGD	FALSE
chr02	491157	493261	-	YBR123C	TFC1	ORF-T	SGD	FALSE
chr02	493341	495043	-	YBR125C	PTC4	ORF-T	SGD	FALSE
chr02	495280	497000	-	YBR126C	TPS1	ORF-T	SGD	FALSE
chr02	497658	499436	-	YBR127C	VMA2	ORF-T	SGD	FALSE
chr02	499562	500754	-	YBR128C	ATG14	ORF-T	SGD	FALSE
chr02	500826	501932	-	YBR129C	OPY1	ORF-T	SGD	FALSE
chr02	502028	503492	-	YBR130C	SHE3	ORF-T	SGD	FALSE
chr02	506134	508063	-	YBR132C	AGP2	ORF-T	SGD	FALSE
chr02	508123	511004	-	YBR133C	HSL7	ORF-T	SGD	FALSE
chr02	520216	521993	-	YBR138C	YBR138C	ORF-T	SGD	FALSE
chr02	523801	533457	-	YBR140C	IRA1	ORF-T	SGD	FALSE
chr02	533465	534617	-	YBR141C	YBR141C	ORF-T	SGD	FALSE
chr02	537169	538842	-	YBR143C	SUP45	ORF-T	SGD	FALSE
chr02	539060	539527	-	SY_B0473C	SY_B0473C	SUT	genenv	TRUE
chr02	545518	546047	-	SY_B0474C	SY_B0474C	SUT	genenv	TRUE
chr02	546269	547614	-	SUT447	SUT447	SUT	XU09	FALSE
chr02	547737	551104	-	YBR150C	TBS1	ORF-T	SGD	FALSE
chr02	551201	552115	-	SY_B0477C	SY_B0477C	SUT	genenv	TRUE
chr02	554944	555800	-	YBR154C	RPB5	ORF-T	SGD	FALSE
chr02	555911	556194	-	CUT456	CUT456	CUT	XU09	FALSE
chr02	557600	559920	-	YBR156C	SLI15	ORF-T	SGD	FALSE
chr02	560096	561088	-	YBR157C	ICS2	ORF-T	SGD	FALSE
chr02	561144	562289	-	YBR157C	ICS2	ORF-T	XU09	TRUE
chr02	566662	567453	-	SY_B0483C	SY_B0483C	SUT	genenv	TRUE
chr02	569551	571521	-	YBR162C	TOS1	ORF-T	SGD	FALSE
chr02	574169	575233	-	YBR164C	ARL1	ORF-T	SGD	FALSE
chr02	576337	577929	-	YBR166C	TYR1	ORF-T	SGD	FALSE
chr02	578049	578889	-	YBR167C	POP7	ORF-T	SGD	FALSE
chr02	580361	582745	-	YBR169C	SSE2	ORF-T	SGD	FALSE
chr02	582857	584817	-	YBR170C	NPL4	ORF-T	SGD	FALSE
chr02	585681	588171	-	YBR172C	SMY2	ORF-T	SGD	FALSE
chr02	588267	588891	-	YBR173C	UMP1	ORF-T	SGD	FALSE
chr02	591283	592875	-	YBR177C	EHT1	ORF-T	SGD	FALSE
chr02	593115	595891	-	YBR179C	FZO1	ORF-T	SGD	FALSE
chr02	596336	597997	-	SUT448	SUT448	SUT	XU09	FALSE
chr02	598263	599519	-	YBR181C	RPS6B	ORF-T	SGD	FALSE
chr02	599839	600575	-	YBR182C	SMP1	ORF-T	XU09	FALSE
chr02	600607	601687	-	YBR182C	SMP1	ORF-T	SGD	FALSE
chr02	605697	606689	-	YBR185C	MBA1	ORF-T	SGD	FALSE
chr02	608041	608910	-	SUT449	SUT449	SUT	XU09	FALSE
chr02	610075	610875	-	YBR188C	NTC20	ORF-T	SGD	FALSE
chr02	611781	612151	-	SY_B0501C	SY_B0501C	SUT	genenv	TRUE
chr02	615332	616500	-	YBR193C	MED8	ORF-T	SGD	FALSE
chr02	617188	618612	-	YBR195C	MSI1	ORF-T	SGD	FALSE
chr02	618748	620628	-	YBR196C	PGI1	ORF-T	SGD	FALSE
chr02	620676	621445	-	YBR196C-A	YBR196C-A	ORF-T	SGD	TRUE
chr02	621461	622574	-	YBR197C	YBR197C	ORF-T	SGD	FALSE
chr02	622694	625262	-	YBR198C	TAF5	ORF-T	SGD	FALSE
chr02	626344	627013	-	SY_B0508C	SY_B0508C	SUT	genenv	TRUE
chr02	627054	627249	-	SY_B0509C	SY_B0509C	SUT	genenv	TRUE
chr02	629354	629890	-	SY_B0510C	SY_B0510C	SUT	genenv	TRUE
chr02	630887	631743	-	YBR201C-A	YBR201C-A	ORF-T	SGD	FALSE
chr02	635517	636466	-	SY_B0512C	SUT_SY0626	SUT	XU11	FALSE
chr02	638672	640136	-	YBR204C	YBR204C	ORF-T	SGD	FALSE
chr02	640617	641364	-	SY_B0514C	SY_B0514C	SUT	genenv	TRUE
chr02	643281	646649	-	YBR208C	DUR1%2C2	ORF-T	SGD	FALSE
chr02	646657	648921	-	YBR208C	DUR1%2C2	ORF-T	SGD	FALSE
chr02	648945	649392	-	YBR208C	DUR1%2C2	ORF-T	XU09	TRUE
chr02	652930	654162	-	YBR211C	AME1	ORF-T	SGD	FALSE
chr02	658134	659660	-	SY_B0519C	SY_B0519C	SUT	genenv	TRUE
chr02	662220	664568	-	YBR216C	YBP1	ORF-T	SGD	FALSE
chr02	665472	669304	-	YBR218C	PYC2	ORF-T	SGD	FALSE
chr02	669633	671689	-	YBR220C	YBR220C	ORF-T	SGD	FALSE
chr02	671833	673409	-	YBR221C	PDB1	ORF-T	SGD	FALSE
chr02	673529	675321	-	YBR222C	PCS60	ORF-T	SGD	FALSE
chr02	675425	677265	-	YBR223C	TDP1	ORF-T	SGD	FALSE
chr02	680411	682147	-	YBR227C	MCX1	ORF-T	SGD	FALSE
chr02	682314	683100	-	SY_B0527C	SY_B0527C	SUT	genenv	TRUE
chr02	683147	686179	-	YBR229C	ROT2	ORF-T	SGD	FALSE
chr02	686299	687027	-	YBR230C	OM14	ORF-T	SGD	FALSE
chr02	687611	688779	-	LSR1	LSR1	other	SGD	FALSE
chr02	689055	690095	-	YBR231C	SWC5	ORF-T	SGD	FALSE
chr02	692263	693575	-	YBR234C	ARC40	ORF-T	SGD	FALSE
chr02	697151	698671	-	YBR236C	ABD1	ORF-T	SGD	FALSE
chr02	701511	704327	-	YBR238C	YBR238C	ORF-T	SGD	FALSE
chr02	705223	707080	-	YBR239C	ERT1	ORF-T	SGD	FALSE
chr02	707322	709114	-	YBR240C	THI2	ORF-T	SGD	FALSE
chr02	709426	711082	-	YBR241C	YBR241C	ORF-T	SGD	FALSE
chr02	712198	713782	-	YBR243C	ALG7	ORF-T	SGD	FALSE
chr02	715038	718334	-	YBR245C	ISW1	ORF-T	SGD	FALSE
chr02	719822	721438	-	YBR247C	ENP1	ORF-T	SGD	FALSE
chr02	721694	723502	-	YBR248C	HIS7	ORF-T	SGD	FALSE
chr02	723702	725070	-	YBR249C	ARO4	ORF-T	SGD	FALSE
chr02	729206	729780	-	SY_B0543C	SY_B0543C	SUT	genenv	TRUE
chr02	730559	731232	-	YBR254C	TRS20	ORF-T	SGD	FALSE
chr02	733448	734056	-	YBR255C-A	YBR255C-A	ORF-T	SGD	FALSE
chr02	734232	735096	-	YBR256C	RIB5	ORF-T	SGD	FALSE
chr02	736272	737144	-	YBR258C	SHG1	ORF-T	SGD	FALSE
chr02	739472	741600	-	YBR260C	RGD1	ORF-T	SGD	FALSE
chr02	741632	742512	-	YBR261C	TAE1	ORF-T	SGD	FALSE
chr02	742592	743024	-	YBR262C	AIM5	ORF-T	SGD	FALSE
chr02	744720	745336	-	YBR264C	YPT10	ORF-T	SGD	FALSE
chr02	748930	749538	-	YBR269C	FMP21	ORF-T	SGD	FALSE
chr02	749674	751643	-	YBR270C	BIT2	ORF-T	SGD	FALSE
chr02	753075	754763	-	YBR272C	HSM3	ORF-T	SGD	FALSE
chr02	754955	756347	-	YBR273C	UBX7	ORF-T	SGD	FALSE
chr02	758195	764187	-	YBR275C	RIF1	ORF-T	SGD	FALSE
chr02	764483	767107	-	YBR276C	PPS1	ORF-T	SGD	FALSE
chr02	769579	771667	-	YBR280C	SAF1	ORF-T	SGD	FALSE
chr02	771755	774587	-	YBR281C	DUG2	ORF-T	SGD	FALSE
chr02	775725	777557	-	YBR283C	SSH1	ORF-T	SGD	FALSE
chr02	777582	777987	-	SY_B0561C	SY_B0561C	SUT	genenv	TRUE
chr02	779298	780322	-	SY_B0562C	SY_B0562C	SUT	genenv	TRUE
chr02	780594	781426	-	SY_B0563C	SY_B0563C	SUT	genenv	TRUE
chr02	781629	783107	-	SY_B0564C	SY_B0564C	SUT	genenv	TRUE
chr02	784840	786481	-	YBR288C	APM3	ORF-T	SGD	FALSE
chr02	790556	791580	-	YBR291C	CTP1	ORF-T	SGD	FALSE
chr02	791876	792742	-	YBR292C	YBR292C	other	XU09	FALSE
chr02	793326	793832	-	SUT451	SUT451	SUT	XU09	FALSE
chr02	795329	795972	-	SY_B0569C	SY_B0569C	SUT	genenv	TRUE
chr02	796024	799168	-	SUT452	SUT452	SUT	XU09	FALSE
chr02	799674	802869	-	SUT453	SUT453	SUT	XU09	FALSE
chr02	803515	805547	-	YBR296C	PHO89	ORF-T	SGD	FALSE
chr02	806238	806954	-	SUT454	SUT454	SUT	XU09	FALSE
chr02	809357	811837	-	YBR298C	MAL31	ORF-T	SGD	FALSE
chr03	16018	16608	+	SY_C0001W	SY_C0001W	SUT	genenv	TRUE
chr03	17241	18658	+	YCL063W	VAC17	ORF-T	SGD	FALSE
chr03	22514	22914	+	SY_C0003W	SUT_SY0046	SUT	XU11	FALSE
chr03	23554	23986	+	YCL058W-A	ADF1	ORF-T	SGD	FALSE
chr03	24746	27042	+	YCL057W	PRD1	ORF-T	SGD	FALSE
chr03	27890	28954	+	YCL055W	KAR4	ORF-T	SGD	FALSE
chr03	29130	30522	+	SY_C0007W	SUT_SY0047	SUT	XU11	FALSE
chr03	30826	31218	+	SY_C0008W	SUT_SY0048	SUT	XU11	FALSE
chr03	31426	34074	+	YCL054W	SPB1	ORF-T	SGD	FALSE
chr03	35562	37698	+	YCL051W	LRE1	ORF-T	SGD	FALSE
chr03	39066	39410	+	CUT040	CUT040	CUT	XU09	FALSE
chr03	39634	40866	+	SUT025	SUT025	SUT	XU09	FALSE
chr03	41010	41370	+	SUT025	SUT025	SUT	XU09	FALSE
chr03	41434	41938	+	YCL048W-A	YCL048W-A	ORF-T	SGD	FALSE
chr03	43308	43580	+	YCL048W	SPS22	ORF-T	SGD	TRUE
chr03	44288	44533	+	SY_C0016W	SY_C0016W	SUT	genenv	TRUE
chr03	50804	52548	+	YCL040W	GLK1	ORF-T	SGD	FALSE
chr03	52628	54916	+	YCL039W	GID7	ORF-T	SGD	FALSE
chr03	58968	60826	+	YCL036W	GFD2	ORF-T	SGD	FALSE
chr03	61618	62746	+	YCL034W	LSB5	ORF-T	SGD	FALSE
chr03	63420	64724	+	YCL032W	STE50	ORF-T	SGD	FALSE
chr03	70108	71476	+	YCL028W	RNQ1	ORF-T	SGD	FALSE
chr03	71772	73460	+	YCL027W	FUS1	ORF-T	SGD	FALSE
chr03	74716	75364	+	SY_C0024W	SUT_SY0053	SUT	XU11	FALSE
chr03	77300	77654	+	SY_C0025W	SY_C0025W	SUT	genenv	TRUE
chr03	77725	78085	+	SY_C0026W	SUT_SY0054	SUT	XU11	FALSE
chr03	79142	82360	+	YCL024W	KCC4	ORF-T	SGD	FALSE
chr03	91210	92690	+	YCL018W	LEU2	ORF-T	SGD	FALSE
chr03	96274	101354	+	YCL014W	BUD3	ORF-T	SGD	FALSE
chr03	107075	107644	+	YCL005W-A	VMA9	ORF-T	SGD	FALSE
chr03	108068	108980	+	YCL005W	LDB16	ORF-T	SGD	FALSE
chr03	109116	110804	+	YCL004W	PGS1	ORF-T	SGD	FALSE
chr03	111061	111685	+	YCL004W	PGS1	ORF-T	XU09	TRUE
chr03	111942	112686	+	YCL001W	RER1	ORF-T	SGD	FALSE
chr03	113036	114235	+	YCL001W-A	YCL001W-A	ORF-T	SGD	TRUE
chr03	114854	115270	+	SY_C0036W	SUT_SY0056	SUT	XU11	FALSE
chr03	116503	117423	+	SUT029	SUT029	SUT	XU09	FALSE
chr03	118703	119407	+	YCR003W	MRPL32	ORF-T	SGD	FALSE
chr03	120581	121099	+	CUT043	CUT043	CUT	XU09	FALSE
chr03	123468	124694	+	SUT030	SUT030	SUT	XU09	FALSE
chr03	125345	126129	+	SUT031	SUT031	SUT	XU09	FALSE
chr03	126545	127001	+	SY_C0042W	SUT_SY0059	SUT	XU11	FALSE
chr03	128121	130657	+	YCR008W	SAT4	ORF-T	SGD	FALSE
chr03	132130	133901	+	SY_C0044W	SUT_SY0060	SUT	XU11	FALSE
chr03	137779	139179	+	YCR012W	PGK1	ORF-T	SGD	FALSE
chr03	143707	144795	+	YCR016W	YCR016W	ORF-T	SGD	FALSE
chr03	147987	148355	+	SY_C0047W	SUT_SY0061	SUT	XU11	FALSE
chr03	148419	148715	+	SY_C0048W	SUT_SY0062	SUT	XU11	FALSE
chr03	148691	149154	+	SY_C0049W	SY_C0049W	SUT	genenv	TRUE
chr03	149290	149644	+	SY_C0050W	SY_C0050W	SUT	genenv	TRUE
chr03	150570	151415	+	SY_C0051W	SY_C0051W	SUT	genenv	TRUE
chr03	153142	154478	+	YCR019W	MAK32	ORF-T	SGD	FALSE
chr03	155725	156488	+	YCR020W-B	HTL1	ORF-T	SGD	FALSE
chr03	156648	157568	+	SY_C0054W	SUT_SY0063	SUT	XU11	FALSE
chr03	157591	157632	+	SY_C0055W	SY_C0055W	SUT	genenv	TRUE
chr03	158168	158808	+	SUT032	SUT032	SUT	XU09	FALSE
chr03	158872	159720	+	SUT032	SUT032	SUT	XU09	FALSE
chr03	161117	161844	+	SY_C0058W	SUT_SY0066	SUT	XU11	FALSE
chr03	163960	164464	+	SY_C0059W	SUT_SY0067	SUT	XU11	FALSE
chr03	169480	169629	+	SY_C0060W	SY_C0060W	SUT	genenv	TRUE
chr03	169970	170297	+	SY_C0061W	SY_C0061W	SUT	genenv	TRUE
chr03	170351	170637	+	SY_C0062W	SY_C0062W	SUT	genenv	TRUE
chr03	173143	173334	+	SY_C0063W	SY_C0063W	SUT	genenv	TRUE
chr03	174219	176208	+	SUT033	SUT033	SUT	XU09	FALSE
chr03	177616	177808	+	snR65	SNR65	other	SGD	FALSE
chr03	179441	179697	+	CUT048	CUT048	CUT	XU09	FALSE
chr03	179857	186594	+	YCR032W	BPH1	ORF-T	SGD	FALSE
chr03	186730	190794	+	YCR033W	SNT1	ORF-T	SGD	FALSE
chr03	190994	192338	+	YCR034W	FEN1	ORF-T	SGD	FALSE
chr03	193706	194843	+	YCR036W	RBK1	ORF-T	SGD	FALSE
chr03	194852	195247	+	SY_C0071W	SY_C0071W	SUT	genenv	TRUE
chr03	203190	204862	+	SUT034	SUT034	SUT	XU09	FALSE
chr03	205102	205878	+	SY_C0073W	SUT_SY0070	SUT	XU11	FALSE
chr03	206311	206535	+	SY_C0074W	SUT_SY0071	SUT	XU11	FALSE
chr03	207303	208528	+	SUT036	SUT036	SUT	XU09	FALSE
chr03	208584	210345	+	YCR045W-A	YCR045W-A	ORF-T	SGD	TRUE
chr03	211126	211188	+	SY_C0077W	SY_C0077W	SUT	genenv	TRUE
chr03	212315	214347	+	YCR048W	ARE1	ORF-T	SGD	FALSE
chr03	214523	215363	+	YCR051W	YCR051W	ORF-T	SGD	FALSE
chr03	215363	217108	+	YCR052W	RSC6	ORF-T	SGD	FALSE
chr03	217124	218804	+	YCR053W	THR4	ORF-T	SGD	FALSE
chr03	223972	224700	+	SUT037	SUT037	SUT	XU09	FALSE
chr03	224725	224807	+	SY_C0083W	SY_C0083W	SUT	genenv	TRUE
chr03	224848	225338	+	YCR060W	TAH1	ORF-T	SGD	FALSE
chr03	225988	228276	+	YCR061W	YCR061W	ORF-T	SGD	FALSE
chr03	228764	229748	+	YCR063W	BUD31	ORF-T	SGD	FALSE
chr03	229748	231807	+	YCR065W	HCM1	ORF-T	SGD	FALSE
chr03	231927	233575	+	YCR066W	RAD18	ORF-T	SGD	FALSE
chr03	237309	237581	+	SY_C0089W	SY_C0089W	SUT	genenv	TRUE
chr03	237611	239427	+	YCR068W	ATG15	ORF-T	SGD	FALSE
chr03	239443	240651	+	YCR069W	CPR4	ORF-T	SGD	FALSE
chr03	243131	244675	+	SUT038	SUT038	SUT	XU09	FALSE
chr03	245589	247183	+	SY_C0093W	SY_C0093W	SUT	genenv	TRUE
chr03	247467	248467	+	YCR073W-A	SOL2	ORF-T	SGD	FALSE
chr03	249485	249845	+	YCR075W-A	YCR075W-A	ORF-T	SGD	FALSE
chr03	253333	254757	+	YCR079W	PTC6	ORF-T	SGD	FALSE
chr03	254861	259381	+	YCR081W	SRB8	ORF-T	SGD	FALSE
chr03	259397	259925	+	YCR082W	AHC2	ORF-T	SGD	FALSE
chr03	260093	260632	+	YCR083W	TRX3	ORF-T	SGD	FALSE
chr03	263848	264530	+	YCR086W	CSM1	ORF-T	SGD	FALSE
chr03	265570	267499	+	YCR088W	ABP1	ORF-T	SGD	FALSE
chr03	267691	267907	+	YCR089W	FIG2	ORF-T	XU09	TRUE
chr03	267931	272851	+	YCR089W	FIG2	ORF-T	SGD	FALSE
chr03	273635	274900	+	SUT039	SUT039	SUT	XU09	FALSE
chr03	274916	277564	+	YCR091W	KIN82	ORF-T	SGD	FALSE
chr03	277593	278288	+	SY_C0106W	SY_C0106W	SUT	genenv	TRUE
chr03	280588	287084	+	YCR093W	CDC39	ORF-T	SGD	FALSE
chr03	287252	288764	+	YCR094W	CDC50	ORF-T	SGD	FALSE
chr03	290044	291741	+	YCR095W-A	YCR095W-A	ORF-T	SGD	TRUE
chr03	291920	292260	+	SY_C0110W	SY_C0110W	SUT	genenv	TRUE
chr03	294378	294907	+	YCR097W	HMRA1	ORF-T	SGD	TRUE
chr03	296315	296820	+	SY_C0112W	SY_C0112W	SUT	genenv	TRUE
chr03	296853	297382	+	SY_C0113W	SY_C0113W	SUT	genenv	TRUE
chr03	299275	300269	+	SUT040	SUT040	SUT	XU09	FALSE
chr03	300947	301251	+	SY_C0115W	SUT_SY0080	SUT	XU11	FALSE
chr03	14066	14476	-	SY_C0116C	SY_C0116C	SUT	genenv	TRUE
chr03	15229	15637	-	YCL064C	CHA1	ORF-T	XU09	TRUE
chr03	15645	16893	-	YCL064C	CHA1	ORF-T	SGD	FALSE
chr03	17126	18446	-	SY_C0119C	SY_C0119C	SUT	genenv	TRUE
chr03	18597	22182	-	YCL061C	MRC1	ORF-T	SGD	FALSE
chr03	22318	23438	-	YCL059C	KRR1	ORF-T	SGD	FALSE
chr03	23910	24382	-	YCL057C-A	YCL057C-A	ORF-T	SGD	FALSE
chr03	26982	27606	-	YCL056C	YCL056C	ORF-T	SGD	FALSE
chr03	27654	28862	-	SY_C0124C	SUT_SY0632	SUT	XU11	FALSE
chr03	28998	29446	-	SY_C0125C	SUT_SY0633	SUT	XU11	FALSE
chr03	29951	30382	-	CUT461	CUT461	CUT	XU09	FALSE
chr03	30773	31177	-	CUT462	CUT462	CUT	XU09	FALSE
chr03	34022	35462	-	YCL052C	PBN1	ORF-T	SGD	FALSE
chr03	37830	38878	-	YCL050C	APA1	ORF-T	SGD	FALSE
chr03	38910	39438	-	SY_C0130C	SUT_SY0634	SUT	XU11	FALSE
chr03	39590	40774	-	YCL049C	YCL049C	ORF-T	SGD	FALSE
chr03	41298	41711	-	SY_C0132C	SY_C0132C	SUT	genenv	TRUE
chr03	43502	44462	-	YCL047C	YCL047C	ORF-T	SGD	FALSE
chr03	44574	46934	-	YCL045C	EMC1	ORF-T	SGD	FALSE
chr03	46950	48430	-	YCL044C	MGR1	ORF-T	SGD	FALSE
chr03	48542	50286	-	YCL043C	PDI1	ORF-T	SGD	FALSE
chr03	51573	52058	-	SY_C0137C	SY_C0137C	SUT	genenv	TRUE
chr03	54856	56624	-	YCL038C	ATG22	ORF-T	SGD	FALSE
chr03	56865	58764	-	YCL037C	SRO9	ORF-T	SGD	FALSE
chr03	60716	61254	-	YCL035C	GRX1	ORF-T	SGD	FALSE
chr03	62710	63320	-	YCL033C	MXR2	ORF-T	SGD	FALSE
chr03	64600	65656	-	YCL031C	RRP7	ORF-T	SGD	FALSE
chr03	65792	68424	-	YCL030C	HIS4	ORF-T	SGD	FALSE
chr03	68512	70016	-	YCL029C	BIK1	ORF-T	SGD	FALSE
chr03	70109	71322	-	SY_C0145C	SY_C0145C	SUT	genenv	TRUE
chr03	71376	73289	-	SY_C0146C	SY_C0146C	SUT	genenv	TRUE
chr03	73384	74056	-	YCL026C-B	HBN1	ORF-T	SGD	FALSE
chr03	74541	75336	-	YCL026C-A	FRM2	ORF-T	SGD	TRUE
chr03	75944	78017	-	YCL025C	AGP1	ORF-T	SGD	FALSE
chr03	91826	92284	-	SY_C0150C	SY_C0150C	SUT	genenv	TRUE
chr03	92526	94486	-	YCL017C	NFS1	ORF-T	SGD	FALSE
chr03	94614	95894	-	YCL016C	DCC1	ORF-T	SGD	FALSE
chr03	101262	101887	-	YCL012C	YCL012C	ORF-T	SGD	FALSE
chr03	102103	103495	-	YCL011C	GBP2	ORF-T	SGD	FALSE
chr03	103511	104463	-	YCL010C	SGF29	ORF-T	SGD	FALSE
chr03	104600	105672	-	YCL009C	ILV6	ORF-T	SGD	FALSE
chr03	105688	106983	-	YCL008C	STP22	ORF-T	SGD	FALSE
chr03	107568	107944	-	snR43	SNR43	other	SGD	FALSE
chr03	108045	108759	-	SY_C0159C	SY_C0159C	SUT	genenv	TRUE
chr03	110648	111842	-	YCL002C	YCL002C	ORF-T	SGD	FALSE
chr03	113322	114330	-	SUT455	SUT455	SUT	XU09	FALSE
chr03	115259	116741	-	SUT456	SUT456	SUT	XU09	FALSE
chr03	117227	117387	-	SUT456	SUT456	SUT	XU09	FALSE
chr03	117387	118499	-	YCR002C	CDC10	ORF-T	SGD	FALSE
chr03	119195	119459	-	CUT463	CUT463	CUT	XU09	FALSE
chr03	119531	120644	-	YCR004C	YCP4	ORF-T	SGD	FALSE
chr03	120761	120867	-	SY_C0167C	SY_C0167C	SUT	genenv	TRUE
chr03	120880	122484	-	YCR005C	CIT2	ORF-T	SGD	FALSE
chr03	122516	123532	-	YCR006C	YCR006C	ORF-T	SGD	TRUE
chr03	124173	125149	-	YCRCdelta6	YCRCdelta6	other	XU09	FALSE
chr03	125904	127623	-	YCR007C	YCR007C	ORF-T	SGD	FALSE
chr03	130653	131735	-	YCR009C	RVS161	ORF-T	SGD	FALSE
chr03	132179	133560	-	YCR010C	ADY2	ORF-T	SGD	TRUE
chr03	133775	137143	-	YCR011C	ADP1	ORF-T	SGD	FALSE
chr03	137951	139013	-	SY_C0175C	SY_C0175C	SUT	genenv	TRUE
chr03	139287	141199	-	YCR014C	POL4	ORF-T	SGD	FALSE
chr03	141215	142311	-	YCR015C	YCR015C	ORF-T	SGD	FALSE
chr03	142327	142663	-	snR33	SNR33	other	SGD	FALSE
chr03	144679	147799	-	YCR017C	CWH43	ORF-T	SGD	FALSE
chr03	147863	148167	-	CUT465	CUT465	CUT	XU09	FALSE
chr03	148207	148711	-	SY_C0181C	SRD1	ORF-T	XU11	FALSE
chr03	150690	151623	-	SY_C0182C	SY_C0182C	SUT	genenv	TRUE
chr03	152658	153005	-	SY_C0183C	SY_C0183C	SUT	genenv	TRUE
chr03	154362	155098	-	YCR020C	PET18	ORF-T	SGD	FALSE
chr03	155106	155578	-	YCR020C-A	MAK31	ORF-T	SGD	FALSE
chr03	156476	157612	-	YCR021C	HSP30	ORF-T	SGD	FALSE
chr03	157644	157968	-	SY_C0187C	SY_C0187C	SUT	genenv	TRUE
chr03	158748	160916	-	YCR023C	YCR023C	ORF-T	SGD	FALSE
chr03	161092	162716	-	YCR024C	SLM5	ORF-T	SGD	FALSE
chr03	162860	163724	-	YCR024C-B	YCR024C-B	ORF-T	SGD	FALSE
chr03	163764	164332	-	YCR025C	YCR025C	ORF-T	SGD	TRUE
chr03	164364	166876	-	YCR026C	NPP1	ORF-T	SGD	FALSE
chr03	167180	168644	-	YCR027C	RHB1	ORF-T	SGD	FALSE
chr03	170596	173004	-	YCR028C	FEN2	ORF-T	SGD	FALSE
chr03	173188	173980	-	YCR028C-A	RIM1	ORF-T	SGD	FALSE
chr03	174100	176972	-	YCR030C	SYP1	ORF-T	SGD	FALSE
chr03	177044	177404	-	SUT457	SUT457	SUT	XU09	FALSE
chr03	177868	178716	-	YCR031C	RPS14A	ORF-T	SGD	FALSE
chr03	178957	179237	-	snR189	SNR189	other	SGD	FALSE
chr03	185261	186350	-	SY_C0200C	SY_C0200C	SUT	genenv	TRUE
chr03	192102	193502	-	YCR035C	RRP43	ORF-T	SGD	FALSE
chr03	194759	197689	-	YCR037C	PHO87	ORF-T	SGD	FALSE
chr03	201674	205898	-	YCR042C	TAF2	ORF-T	SGD	FALSE
chr03	206627	207179	-	YCR043C	YCR043C	ORF-T	SGD	FALSE
chr03	207323	208460	-	YCR044C	PER1	ORF-T	SGD	FALSE
chr03	208573	209280	-	YCR045C	RRT12	ORF-T	SGD	TRUE
chr03	210245	210933	-	YCR046C	IMG1	ORF-T	SGD	FALSE
chr03	211013	212133	-	YCR047C	BUD23	ORF-T	SGD	FALSE
chr03	214323	215249	-	SY_C0209C	SY_C0209C	SUT	genenv	TRUE
chr03	218118	218492	-	SY_C0210C	SY_C0210C	SUT	genenv	TRUE
chr03	218720	220656	-	YCR054C	CTR86	ORF-T	SGD	FALSE
chr03	220824	223792	-	YCR057C	PWP2	ORF-T	SGD	FALSE
chr03	223800	224752	-	YCR059C	YIH1	ORF-T	SGD	FALSE
chr03	225207	225798	-	SY_C0214C	SUT_SY0643	SUT	XU11	FALSE
chr03	225817	228118	-	SUT458	SUT458	SUT	XU09	FALSE
chr03	228813	230120	-	SY_C0216C	SY_C0216C	SUT	genenv	TRUE
chr03	233475	236975	-	YCR067C	SED4	ORF-T	SGD	FALSE
chr03	240543	241135	-	YCR071C	IMG2	ORF-T	SGD	FALSE
chr03	241223	242935	-	YCR072C	RSA4	ORF-T	SGD	FALSE
chr03	243039	247231	-	YCR073C	SSK22	ORF-T	SGD	FALSE
chr03	248567	249375	-	YCR075C	ERS1	ORF-T	SGD	FALSE
chr03	249737	250609	-	YCR076C	YCR076C	ORF-T	SGD	FALSE
chr03	250657	253225	-	YCR077C	PAT1	ORF-T	SGD	FALSE
chr03	259777	259993	-	SY_C0224C	SUT_SY0644	SUT	XU11	FALSE
chr03	260604	263260	-	YCR084C	TUP1	ORF-T	SGD	FALSE
chr03	264518	265062	-	YCR087C-A	YCR087C-A	ORF-T	SGD	FALSE
chr03	265160	266659	-	SY_C0227C	SY_C0227C	SUT	genenv	TRUE
chr03	270669	271183	-	SY_C0228C	SY_C0228C	SUT	genenv	TRUE
chr03	272228	272651	-	SY_C0229C	SY_C0229C	SUT	genenv	TRUE
chr03	272799	273463	-	YCR090C	YCR090C	ORF-T	SGD	FALSE
chr03	277160	280408	-	YCR092C	MSH3	ORF-T	SGD	FALSE
chr03	288632	289864	-	YCR095C	OCA4	ORF-T	SGD	FALSE
chr03	290016	291568	-	SY_C0233C	SY_C0233C	SUT	genenv	TRUE
chr03	297407	299247	-	YCR098C	GIT1	ORF-T	SGD	FALSE
chr03	300223	300743	-	SY_C0235C	SUT_SY0645	SUT	XU11	FALSE
chr03	301199	303592	-	YCR100C	YCR100C	ORF-T	SGD	FALSE
chr04	20361	21655	+	YDL241W	YDL241W	ORF-T	SGD	FALSE
chr04	21553	22574	+	SY_D0002W	SY_D0002W	SUT	genenv	TRUE
chr04	22682	26242	+	YDL240W	LRG1	ORF-T	SGD	FALSE
chr04	30668	32124	+	YDL237W	AIM6	ORF-T	SGD	FALSE
chr04	32292	33469	+	YDL236W	PHO13	ORF-T	SGD	FALSE
chr04	35684	36637	+	SY_D0006W	SY_D0006W	SUT	genenv	TRUE
chr04	36821	38437	+	YDL233W	YDL233W	ORF-T	SGD	FALSE
chr04	38509	38949	+	YDL232W	OST4	ORF-T	SGD	FALSE
chr04	39565	40791	+	SY_D0009W	SY_D0009W	SUT	genenv	TRUE
chr04	40927	42493	+	SY_D0010W	SY_D0010W	SUT	genenv	TRUE
chr04	42702	43775	+	YDL230W	PTP1	ORF-T	SGD	FALSE
chr04	44087	46071	+	YDL229W	SSB1	ORF-T	SGD	FALSE
chr04	48560	51114	+	SY_D0013W	SUT_SY0081	SUT	XU11	FALSE
chr04	51114	52227	+	SY_D0014W	SUT_SY0082	SUT	XU11	FALSE
chr04	53603	55419	+	YDL225W	SHS1	ORF-T	SGD	FALSE
chr04	57441	58054	+	SY_D0016W	SY_D0016W	SUT	genenv	TRUE
chr04	59280	60199	+	SY_D0017W	SY_D0017W	SUT	genenv	TRUE
chr04	60340	61750	+	SUT041	SUT041	SUT	XU09	FALSE
chr04	62310	64557	+	YDL221W	YDL221W	ORF-T	SGD	TRUE
chr04	66529	67257	+	YDL219W	DTD1	ORF-T	SGD	FALSE
chr04	67656	69018	+	YDL218W	YDL218W	ORF-T	SGD	TRUE
chr04	70108	71844	+	SY_D0022W	SY_D0022W	SUT	genenv	TRUE
chr04	74807	75556	+	CUT050	CUT050	CUT	XU09	FALSE
chr04	76202	78620	+	SY_D0024W	SY_D0024W	SUT	genenv	TRUE
chr04	79626	80530	+	YDL212W	SHR3	ORF-T	SGD	FALSE
chr04	81718	84034	+	SUT042	SUT042	SUT	XU09	FALSE
chr04	85566	87371	+	YDL210W	UGA4	ORF-T	SGD	TRUE
chr04	86758	87337	+	YDL210W	UGA4	ORF-T	SGD	TRUE
chr04	88733	89382	+	YDL208W	NHP2	ORF-T	SGD	FALSE
chr04	89488	91192	+	YDL207W	GLE1	ORF-T	SGD	FALSE
chr04	91296	93744	+	YDL206W	YDL206W	ORF-T	SGD	FALSE
chr04	95393	95881	+	YDL204W	RTN2	ORF-T	XU09	TRUE
chr04	95897	97065	+	YDL204W	RTN2	ORF-T	SGD	FALSE
chr04	99698	100602	+	YDL202W	MRPL11	ORF-T	SGD	FALSE
chr04	100770	101738	+	YDL201W	TRM8	ORF-T	SGD	FALSE
chr04	104044	104781	+	SY_D0036W	SY_D0036W	SUT	genenv	TRUE
chr04	105411	105978	+	SY_D0037W	SY_D0037W	SUT	genenv	TRUE
chr04	108374	112471	+	YDL195W	SEC31	ORF-T	SGD	FALSE
chr04	112663	115559	+	YDL194W	SNF3	ORF-T	SGD	FALSE
chr04	115855	117303	+	YDL193W	NUS1	ORF-T	SGD	FALSE
chr04	117560	118344	+	YDL192W	ARF1	ORF-T	SGD	FALSE
chr04	118909	119989	+	YDL191W	RPL35A	ORF-T	SGD	FALSE
chr04	123269	125077	+	YDL189W	RBS1	ORF-T	SGD	FALSE
chr04	127976	131481	+	YDL185W	TFP1	ORF-T	SGD	FALSE
chr04	134707	136075	+	YDL182W	LYS20	ORF-T	SGD	FALSE
chr04	136307	136851	+	YDL181W	INH1	ORF-T	SGD	FALSE
chr04	137027	138947	+	YDL180W	YDL180W	ORF-T	SGD	FALSE
chr04	139411	140715	+	YDL179W	PCL9	ORF-T	SGD	FALSE
chr04	140787	142451	+	YDL178W	DLD2	ORF-T	SGD	FALSE
chr04	143251	145595	+	YDL176W	YDL176W	ORF-T	SGD	FALSE
chr04	149456	150416	+	YDL173W	PAR32	ORF-T	SGD	FALSE
chr04	152506	154277	+	SY_D0052W	SY_D0052W	SUT	genenv	TRUE
chr04	157640	159264	+	YDL170W	UGA3	ORF-T	SGD	FALSE
chr04	160250	160621	+	SY_D0054W	SY_D0054W	SUT	genenv	TRUE
chr04	160842	162234	+	YDL168W	SFA1	ORF-T	SGD	FALSE
chr04	165549	166253	+	YDL165W	CDC36	ORF-T	SGD	FALSE
chr04	169006	170566	+	YDL161W	ENT1	ORF-T	SGD	FALSE
chr04	173766	175498	+	YDL159W	STE7	ORF-T	SGD	FALSE
chr04	176162	177959	+	YDL156W	YDL156W	ORF-T	SGD	FALSE
chr04	177999	179543	+	YDL155W	CLB3	ORF-T	SGD	FALSE
chr04	179559	181351	+	YDL154W	MSH5	ORF-T	SGD	FALSE
chr04	181367	182455	+	YDL154W	MSH5	ORF-T	SGD	FALSE
chr04	184575	186063	+	YDL150W	RPC53	ORF-T	SGD	FALSE
chr04	186240	189329	+	YDL149W	ATG9	ORF-T	SGD	FALSE
chr04	192233	193761	+	YDL147W	RPN5	ORF-T	SGD	FALSE
chr04	193913	195785	+	YDL146W	LDB17	ORF-T	SGD	FALSE
chr04	201306	203059	+	YDL143W	CCT4	ORF-T	SGD	FALSE
chr04	204163	206708	+	YDL141W	BPL1	ORF-T	SGD	FALSE
chr04	214425	217133	+	YDL138W	RGT2	ORF-T	SGD	FALSE
chr04	217382	218598	+	YDL137W	ARF2	ORF-T	SGD	FALSE
chr04	218894	219872	+	YDL136W	RPL35B	ORF-T	SGD	FALSE
chr04	220728	221144	+	SY_D0072W	SUT_SY0086	SUT	XU11	FALSE
chr04	221899	222920	+	SY_D0073W	SY_D0073W	SUT	genenv	TRUE
chr04	223648	225216	+	YDL133W	YDL133W	ORF-T	SGD	FALSE
chr04	225368	228168	+	YDL132W	CDC53	ORF-T	SGD	FALSE
chr04	228688	230168	+	YDL131W	LYS21	ORF-T	SGD	FALSE
chr04	230480	230985	+	YDL130W-A	STF1	ORF-T	SGD	FALSE
chr04	231188	232020	+	YDL130W	RPP1B	ORF-T	SGD	FALSE
chr04	232300	233612	+	YDL129W	YDL129W	ORF-T	SGD	FALSE
chr04	233984	235432	+	YDL128W	VCX1	ORF-T	SGD	FALSE
chr04	236251	237403	+	YDL127W	PCL2	ORF-T	SGD	FALSE
chr04	240275	240915	+	SY_D0082W	SUT_SY0087	SUT	XU11	FALSE
chr04	241571	242619	+	YDL124W	YDL124W	ORF-T	SGD	FALSE
chr04	242771	243627	+	YDL123W	SNA4	ORF-T	SGD	FALSE
chr04	243643	246398	+	YDL122W	UBP1	ORF-T	SGD	FALSE
chr04	247230	248006	+	YDL120W	YFH1	ORF-T	SGD	FALSE
chr04	249590	252710	+	YDL117W	CYK3	ORF-T	SGD	FALSE
chr04	252902	255190	+	YDL116W	NUP84	ORF-T	SGD	FALSE
chr04	255472	256357	+	SY_D0089W	SY_D0089W	SUT	genenv	TRUE
chr04	260241	264785	+	YDL112W	TRM3	ORF-T	SGD	FALSE
chr04	269042	270162	+	YDL108W	KIN28	ORF-T	SGD	FALSE
chr04	270274	271522	+	YDL107W	MSS2	ORF-T	SGD	FALSE
chr04	273739	275082	+	YDL105W	NSE4	ORF-T	SGD	FALSE
chr04	278186	281755	+	YDL102W	POL3	ORF-T	SGD	FALSE
chr04	284763	285947	+	YDL099W	BUG1	ORF-T	SGD	FALSE
chr04	288399	291023	+	YDL095W	PMT1	ORF-T	SGD	FALSE
chr04	291287	293775	+	YDL093W	PMT5	ORF-T	SGD	FALSE
chr04	294232	294752	+	YDL092W	SRP14	ORF-T	SGD	FALSE
chr04	297960	299754	+	YDL089W	NUR1	ORF-T	SGD	FALSE
chr04	302803	303731	+	YDL086W	YDL086W	ORF-T	SGD	FALSE
chr04	303872	304162	+	SY_D0101W	SY_D0101W	SUT	genenv	TRUE
chr04	304570	306392	+	YDL085W	NDE2	ORF-T	SGD	TRUE
chr04	306484	308100	+	YDL084W	SUB2	ORF-T	SGD	FALSE
chr04	309781	310934	+	YDL082W	RPL13A	ORF-T	SGD	FALSE
chr04	314299	315595	+	SUT043	SUT043	SUT	XU09	FALSE
chr04	317964	318284	+	SUT044	SUT044	SUT	XU09	FALSE
chr04	321812	322364	+	SUT045	SUT045	SUT	XU09	FALSE
chr04	323612	324476	+	YDL075W	RPL31A	ORF-T	SGD	FALSE
chr04	325282	325899	+	SUT046	SUT046	SUT	XU09	FALSE
chr04	327867	331027	+	YDL073W	YDL073W	ORF-T	SGD	FALSE
chr04	332130	332451	+	SUT047	SUT047	SUT	XU09	FALSE
chr04	332451	334572	+	YDL070W	BDF2	ORF-T	SGD	FALSE
chr04	336236	337764	+	YDL066W	IDP1	ORF-T	SGD	FALSE
chr04	338892	339692	+	YDL064W	UBC9	ORF-T	SGD	FALSE
chr04	343066	345506	+	YDL060W	TSR1	ORF-T	SGD	FALSE
chr04	347050	352612	+	YDL058W	USO1	ORF-T	SGD	FALSE
chr04	352868	353892	+	YDL057W	YDL057W	ORF-T	SGD	FALSE
chr04	354236	356916	+	YDL056W	MBP1	ORF-T	SGD	FALSE
chr04	357290	357705	+	SY_D0119W	SY_D0119W	SUT	genenv	TRUE
chr04	359186	359465	+	SY_D0120W	SY_D0120W	SUT	genenv	TRUE
chr04	359930	360787	+	SY_D0121W	SY_D0121W	SUT	genenv	TRUE
chr04	363367	364091	+	SY_D0122W	SY_D0122W	SUT	genenv	TRUE
chr04	365383	366487	+	YDL051W	LHP1	ORF-T	SGD	FALSE
chr04	368789	369912	+	SY_D0124W	SY_D0124W	SUT	genenv	TRUE
chr04	370674	370971	+	SY_D0125W	SUT_SY0093	SUT	XU11	FALSE
chr04	370995	372448	+	YDL047W	SIT4	ORF-T	SGD	FALSE
chr04	372641	373481	+	YDL046W	NPC2	ORF-T	SGD	FALSE
chr04	373681	374145	+	YDL045W-A	MRP10	ORF-T	SGD	FALSE
chr04	375359	375904	+	SY_D0129W	SY_D0129W	SUT	genenv	TRUE
chr04	383192	383532	+	SUT048	SUT048	SUT	XU09	FALSE
chr04	388877	390648	+	SY_D0131W	SY_D0131W	SUT	genenv	TRUE
chr04	395761	398882	+	YDL031W	DBP10	ORF-T	SGD	FALSE
chr04	399042	400770	+	YDL030W	PRP9	ORF-T	SGD	FALSE
chr04	400882	402498	+	YDL029W	ARP2	ORF-T	SGD	FALSE
chr04	409364	409796	+	SUT049	SUT049	SUT	XU09	FALSE
chr04	413362	414834	+	YDL022W	GPD1	ORF-T	SGD	FALSE
chr04	415547	416667	+	YDL021W	GPM2	ORF-T	SGD	FALSE
chr04	418867	419235	+	CUT057	CUT057	CUT	XU09	FALSE
chr04	423607	423999	+	CUT058	CUT058	CUT	XU09	FALSE
chr04	425708	427412	+	YDL017W	CDC7	ORF-T	SGD	FALSE
chr04	428828	430212	+	YDL014W	NOP1	ORF-T	SGD	FALSE
chr04	430556	432636	+	YDL013W	SLX5	ORF-T	SGD	FALSE
chr04	433894	434903	+	YDL010W	GRX6	ORF-T	SGD	FALSE
chr04	435087	435687	+	YDL008W	APC11	ORF-T	SGD	FALSE
chr04	439643	441019	+	YDL007W	RPT2	ORF-T	SGD	FALSE
chr04	441203	442427	+	YDL006W	PTC1	ORF-T	SGD	FALSE
chr04	444619	445403	+	YDL004W	ATP16	ORF-T	SGD	FALSE
chr04	446197	448125	+	YDL003W	MCD1	ORF-T	SGD	FALSE
chr04	449549	451029	+	YDL001W	RMD1	ORF-T	SGD	FALSE
chr04	452413	452549	+	SY_D0150W	SY_D0150W	SUT	genenv	TRUE
chr04	454622	455486	+	YDR002W	YRB1	ORF-T	SGD	FALSE
chr04	455712	456680	+	YDR003W	RCR2	ORF-T	SGD	FALSE
chr04	456872	458384	+	YDR004W	RAD57	ORF-T	SGD	FALSE
chr04	462224	462328	+	SUT050	SUT050	SUT	XU09	FALSE
chr04	463296	464312	+	YDR007W	TRP1	ORF-T	SGD	FALSE
chr04	464329	464534	+	SY_D0156W	SY_D0156W	SUT	genenv	TRUE
chr04	464908	466781	+	YDR009W	GAL3	ORF-T	SGD	FALSE
chr04	466781	467189	+	YDR009W	GAL3	ORF-T	XU09	FALSE
chr04	467264	472337	+	YDR011W	SNQ2	ORF-T	SGD	FALSE
chr04	472633	473377	+	SY_D0160W	SUT_SY0098	SUT	XU11	FALSE
chr04	473457	474681	+	YDR012W	RPL4B	ORF-T	SGD	FALSE
chr04	474801	475521	+	YDR013W	PSF1	ORF-T	SGD	FALSE
chr04	475641	478225	+	YDR014W	RAD61	ORF-T	SGD	FALSE
chr04	479413	480162	+	YDR014W-A	HED1	ORF-T	SGD	TRUE
chr04	483670	484012	+	SY_D0165W	SY_D0165W	SUT	genenv	TRUE
chr04	485122	485727	+	SY_D0166W	SY_D0166W	SUT	genenv	TRUE
chr04	486133	487148	+	SY_D0167W	SY_D0167W	SUT	genenv	TRUE
chr04	487274	488009	+	CUT063	CUT063	CUT	XU09	FALSE
chr04	488354	489722	+	YDR021W	FAL1	ORF-T	SGD	FALSE
chr04	490990	491364	+	SY_D0170W	SY_D0170W	SUT	genenv	TRUE
chr04	491465	493041	+	YDR023W	SES1	ORF-T	SGD	FALSE
chr04	493465	494497	+	YDR025W	RPS11A	ORF-T	SGD	FALSE
chr04	503481	503721	+	SUT052	SUT052	SUT	XU09	FALSE
chr04	504541	505154	+	SY_D0174W	SY_D0174W	SUT	genenv	TRUE
chr04	505466	505923	+	YDR031W	MIC14	ORF-T	SGD	FALSE
chr04	508334	509785	+	SUT053	SUT053	SUT	XU09	FALSE
chr04	509809	511585	+	YDR033W	MRH1	ORF-T	SGD	FALSE
chr04	514497	514969	+	SY_D0178W	SUT_SY0101	SUT	XU11	FALSE
chr04	524016	524464	+	YDR034W-B	YDR034W-B	ORF-T	SGD	FALSE
chr04	524536	525888	+	YDR035W	ARO3	ORF-T	SGD	FALSE
chr04	527760	528106	+	SY_D0181W	SUT_SY0102	SUT	XU11	FALSE
chr04	528130	530027	+	YDR037W	KRS1	ORF-T	SGD	FALSE
chr04	540872	541349	+	SY_D0183W	SY_D0183W	SUT	genenv	TRUE
chr04	542517	543333	+	YDR041W	RSM10	ORF-T	SGD	FALSE
chr04	545053	545445	+	SY_D0185W	SUT_SY0103	SUT	XU11	FALSE
chr04	546789	547424	+	SUT055	SUT055	SUT	XU09	FALSE
chr04	547274	548499	+	SY_D0187W	SY_D0187W	SUT	genenv	TRUE
chr04	549164	549276	+	YDR044W	HEM13	ORF-T	XU09	FALSE
chr04	549276	550503	+	YDR044W	HEM13	ORF-T	SGD	FALSE
chr04	554184	555761	+	YDR047W	HEM12	ORF-T	SGD	FALSE
chr04	555985	557985	+	YDR049W	YDR049W	ORF-T	SGD	FALSE
chr04	559513	559857	+	SUT056	SUT056	SUT	XU09	FALSE
chr04	566223	567799	+	YDR055W	PST1	ORF-T	SGD	FALSE
chr04	568648	570336	+	YDR057W	YOS9	ORF-T	SGD	FALSE
chr04	570699	571448	+	SY_D0195W	SY_D0195W	SUT	genenv	TRUE
chr04	573338	576834	+	YDR060W	MAK21	ORF-T	SGD	FALSE
chr04	576922	578594	+	YDR061W	YDR061W	ORF-T	SGD	FALSE
chr04	578842	581149	+	YDR062W	LCB2	ORF-T	SGD	FALSE
chr04	581309	581957	+	YDR063W	AIM7	ORF-T	SGD	FALSE
chr04	582189	583317	+	YDR064W	RPS13	ORF-T	SGD	FALSE
chr04	583413	585117	+	YDR065W	RRG1	ORF-T	SGD	FALSE
chr04	586429	587563	+	YDR068W	DOS2	ORF-T	SGD	FALSE
chr04	594983	596023	+	YDR073W	SNF11	ORF-T	SGD	FALSE
chr04	596447	599583	+	YDR074W	TPS2	ORF-T	SGD	FALSE
chr04	599751	601000	+	YDR075W	PPH3	ORF-T	SGD	FALSE
chr04	601200	603472	+	YDR076W	RAD55	ORF-T	SGD	FALSE
chr04	603528	605073	+	YDR077W	SED1	ORF-T	SGD	FALSE
chr04	605225	605702	+	SY_D0208W	SY_D0208W	SUT	genenv	TRUE
chr04	605969	606553	+	YDR079W	PET100	ORF-T	SGD	FALSE
chr04	606905	610396	+	YDR080W	VPS41	ORF-T	SGD	FALSE
chr04	610809	613193	+	SY_D0211W	SY_D0211W	SUT	genenv	TRUE
chr04	613276	614924	+	YDR082W	STN1	ORF-T	SGD	FALSE
chr04	614996	616285	+	YDR083W	RRP8	ORF-T	SGD	FALSE
chr04	617133	617309	+	SUT057	SUT057	SUT	XU09	FALSE
chr04	619823	620572	+	SY_D0215W	SY_D0215W	SUT	genenv	TRUE
chr04	620654	621358	+	SY_D0216W	SUT_SY0108	SUT	XU11	FALSE
chr04	624526	624905	+	SY_D0217W	SY_D0217W	SUT	genenv	TRUE
chr04	624926	627742	+	YDR089W	YDR089W	ORF-T	SGD	FALSE
chr04	629262	629701	+	SY_D0219W	SY_D0219W	SUT	genenv	TRUE
chr04	632742	633650	+	YDR092W	UBC13	ORF-T	SGD	FALSE
chr04	633954	639074	+	YDR093W	DNF2	ORF-T	SGD	FALSE
chr04	639531	642796	+	YDR096W	GIS1	ORF-T	SGD	FALSE
chr04	646161	647114	+	SY_D0223W	SY_D0223W	SUT	genenv	TRUE
chr04	654563	655030	+	SY_D0224W	SY_D0224W	SUT	genenv	TRUE
chr04	655082	655559	+	SY_D0225W	SY_D0225W	SUT	genenv	TRUE
chr04	655608	657705	+	YDR099W	BMH2	ORF-T	SGD	FALSE
chr04	657931	658547	+	YDR100W	TVP15	ORF-T	SGD	FALSE
chr04	660763	664076	+	YDR103W	STE5	ORF-T	SGD	FALSE
chr04	668225	668463	+	SY_D0229W	SY_D0229W	SUT	genenv	TRUE
chr04	671392	671801	+	SY_D0230W	SY_D0230W	SUT	genenv	TRUE
chr04	671903	674014	+	SY_D0231W	SY_D0231W	SUT	genenv	TRUE
chr04	674221	676405	+	YDR108W	GSG1	ORF-T	SGD	FALSE
chr04	678997	680957	+	YDR110W	FOB1	ORF-T	SGD	FALSE
chr04	682920	683396	+	SUT058	SUT058	SUT	XU09	FALSE
chr04	685106	685682	+	YDR115W	YDR115W	ORF-T	SGD	FALSE
chr04	688828	690974	+	YDR118W	APC4	ORF-T	SGD	FALSE
chr04	691111	693575	+	YDR119W	VBA4	ORF-T	SGD	FALSE
chr04	693959	694415	+	YDR119W-A	YDR119W-A	ORF-T	SGD	FALSE
chr04	696423	697202	+	YDR121W	DPB4	ORF-T	SGD	FALSE
chr04	697381	701031	+	YDR122W	KIN1	ORF-T	SGD	FALSE
chr04	702718	703467	+	YDR124W	YDR124W	ORF-T	XU09	FALSE
chr04	703228	704795	+	YDR124W	YDR124W	ORF-T	SGD	FALSE
chr04	706199	707383	+	YDR126W	SWF1	ORF-T	SGD	FALSE
chr04	707399	712279	+	YDR127W	ARO1	ORF-T	SGD	FALSE
chr04	712495	716233	+	YDR128W	MTC5	ORF-T	SGD	FALSE
chr04	721627	722787	+	SUT059	SUT059	SUT	XU09	FALSE
chr04	725298	726038	+	SUT060	SUT060	SUT	XU09	FALSE
chr04	726126	729222	+	SUT060	SUT060	SUT	XU09	FALSE
chr04	731184	733400	+	YDR137W	RGP1	ORF-T	SGD	FALSE
chr04	733568	736464	+	YDR138W	HPR1	ORF-T	SGD	FALSE
chr04	736548	737025	+	SY_D0251W	SY_D0251W	SUT	genenv	TRUE
chr04	737145	737889	+	YDR140W	MTQ2	ORF-T	SGD	FALSE
chr04	745008	747050	+	SY_D0253W	SY_D0253W	SUT	genenv	TRUE
chr04	747323	747936	+	SY_D0254W	SY_D0254W	SUT	genenv	TRUE
chr04	749668	751490	+	YDR145W	TAF12	ORF-T	SGD	FALSE
chr04	754250	756306	+	YDR147W	EKI1	ORF-T	SGD	FALSE
chr04	758618	768634	+	YDR150W	NUM1	ORF-T	SGD	FALSE
chr04	769576	770325	+	SY_D0258W	SY_D0258W	SUT	genenv	TRUE
chr04	770395	771307	+	YDR152W	GIR2	ORF-T	SGD	FALSE
chr04	774237	774765	+	YDR156W	RPA14	ORF-T	SGD	FALSE
chr04	775125	776373	+	YDR158W	HOM2	ORF-T	SGD	FALSE
chr04	776525	780573	+	YDR159W	SAC3	ORF-T	SGD	FALSE
chr04	780773	783437	+	YDR160W	SSY1	ORF-T	SGD	FALSE
chr04	783765	785149	+	YDR161W	YDR161W	ORF-T	SGD	FALSE
chr04	786109	786781	+	YDR163W	CWC15	ORF-T	SGD	FALSE
chr04	789589	791101	+	YDR165W	TRM82	ORF-T	SGD	FALSE
chr04	794165	794949	+	YDR167W	TAF10	ORF-T	SGD	FALSE
chr04	795062	796654	+	YDR168W	CDC37	ORF-T	SGD	FALSE
chr04	799233	799744	+	CUT071	CUT071	CUT	XU09	FALSE
chr04	799982	800902	+	CUT072	CUT072	CUT	XU09	FALSE
chr04	811323	812611	+	YDR171W	HSP42	ORF-T	SGD	FALSE
chr04	813030	815332	+	YDR172W	SUP35	ORF-T	SGD	FALSE
chr04	816866	817858	+	YDR174W	HMO1	ORF-T	SGD	FALSE
chr04	819186	821386	+	YDR176W	NGG1	ORF-T	SGD	FALSE
chr04	821546	822395	+	YDR177W	UBC1	ORF-T	SGD	FALSE
chr04	822619	823403	+	YDR178W	SDH4	ORF-T	SGD	FALSE
chr04	823510	823782	+	SY_D0277W	SY_D0277W	SUT	genenv	TRUE
chr04	824115	825708	+	YDR179W-A	YDR179W-A	ORF-T	SGD	FALSE
chr04	825941	830589	+	YDR180W	SCC2	ORF-T	SGD	FALSE
chr04	832341	833949	+	YDR182W	CDC1	ORF-T	SGD	FALSE
chr04	834373	835245	+	YDR183W	PLP1	ORF-T	SGD	FALSE
chr04	836573	837374	+	SUT061	SUT061	SUT	XU09	FALSE
chr04	841171	842977	+	YDR188W	CCT6	ORF-T	SGD	FALSE
chr04	843161	845281	+	YDR189W	SLY1	ORF-T	SGD	FALSE
chr04	847097	848282	+	YDR191W	HST4	ORF-T	SGD	FALSE
chr04	853160	855035	+	YDR195W	REF2	ORF-T	SGD	FALSE
chr04	855995	857323	+	YDR197W	CBS2	ORF-T	SGD	FALSE
chr04	861099	861811	+	YDR201W	SPC19	ORF-T	SGD	FALSE
chr04	862907	864067	+	YDR204W	COQ4	ORF-T	SGD	FALSE
chr04	864131	866403	+	YDR205W	MSC2	ORF-T	SGD	FALSE
chr04	866555	869683	+	YDR206W	EBS1	ORF-T	SGD	FALSE
chr04	872860	874359	+	YDR208W	MSS4	ORF-T	SGD	FALSE
chr04	889481	891801	+	YDR211W	GCD6	ORF-T	SGD	FALSE
chr04	891969	893825	+	YDR212W	TCP1	ORF-T	SGD	FALSE
chr04	894345	897449	+	YDR213W	UPC2	ORF-T	SGD	FALSE
chr04	897569	898825	+	YDR214W	AHA1	ORF-T	SGD	FALSE
chr04	899330	904290	+	YDR216W	ADR1	ORF-T	SGD	FALSE
chr04	909196	909877	+	SY_D0298W	SY_D0298W	SUT	genenv	TRUE
chr04	912138	914482	+	YDR221W	GTB1	ORF-T	SGD	FALSE
chr04	914586	916274	+	YDR222W	YDR222W	ORF-T	SGD	FALSE
chr04	916611	918627	+	YDR223W	CRF1	ORF-T	SGD	FALSE
chr04	920253	920925	+	YDR225W	HTA1	ORF-T	SGD	FALSE
chr04	921245	922125	+	YDR226W	ADK1	ORF-T	SGD	FALSE
chr04	922277	926685	+	YDR227W	SIR4	ORF-T	SGD	FALSE
chr04	929509	931029	+	YDR229W	IVY1	ORF-T	SGD	FALSE
chr04	932021	934109	+	YDR232W	HEM1	ORF-T	SGD	FALSE
chr04	934782	935175	+	SY_D0307W	SUT_SY0114	SUT	XU11	FALSE
chr04	935383	935799	+	SY_D0308W	SUT_SY0115	SUT	XU11	FALSE
chr04	935799	938152	+	YDR234W	LYS4	ORF-T	SGD	FALSE
chr04	938320	940208	+	YDR235W	PRP42	ORF-T	SGD	FALSE
chr04	941296	942504	+	YDR237W	MRPL7	ORF-T	SGD	FALSE
chr04	950177	950513	+	SY_D0312W	YDRWdelta12	other	XU11	FALSE
chr04	951553	953410	+	YDR242W	AMD2	ORF-T	SGD	FALSE
chr04	953529	954482	+	SY_D0314W	SY_D0314W	SUT	genenv	TRUE
chr04	955411	957387	+	YDR244W	PEX5	ORF-T	SGD	FALSE
chr04	957555	958987	+	YDR245W	MNN10	ORF-T	SGD	FALSE
chr04	959115	959955	+	YDR246W	TRS23	ORF-T	SGD	FALSE
chr04	959955	960499	+	YDR246W-A	YDR246W-A	ORF-T	SGD	FALSE
chr04	960507	962603	+	YDR247W	VHS1	ORF-T	SGD	FALSE
chr04	962722	963539	+	SUT062	SUT062	SUT	XU09	FALSE
chr04	965147	968099	+	YDR251W	PAM1	ORF-T	SGD	FALSE
chr04	968243	969611	+	YDR252W	BTT1	ORF-T	SGD	FALSE
chr04	969875	971814	+	YDR254W	CHL4	ORF-T	SGD	FALSE
chr04	971950	972310	+	SY_D0324W	SUT_SY0116	SUT	XU11	FALSE
chr04	972902	974587	+	SUT063	SUT063	SUT	XU09	FALSE
chr04	981386	981903	+	SY_D0326W	SY_D0326W	SUT	genenv	TRUE
chr04	981961	982343	+	SUT064	SUT064	SUT	XU09	FALSE
chr04	982467	983580	+	SY_D0328W	SY_D0328W	SUT	genenv	TRUE
chr04	983686	984220	+	SY_D0329W	SY_D0329W	SUT	genenv	TRUE
chr04	984395	985068	+	SY_D0330W	SUT_SY0119	SUT	XU11	FALSE
chr04	998003	999036	+	YDR262W	YDR262W	ORF-T	SGD	FALSE
chr04	999088	1000586	+	SY_D0332W	SY_D0332W	SUT	genenv	TRUE
chr04	1003588	1004876	+	YDR265W	PEX10	ORF-T	SGD	FALSE
chr04	1005557	1007191	+	SY_D0334W	SY_D0334W	SUT	genenv	TRUE
chr04	1008868	1010085	+	YDR268W	MSW1	ORF-T	SGD	FALSE
chr04	1010477	1013637	+	YDR270W	CCC2	ORF-T	SGD	FALSE
chr04	1013845	1014797	+	YDR272W	GLO2	ORF-T	SGD	FALSE
chr04	1014797	1016215	+	YDR273W	DON1	ORF-T	SGD	FALSE
chr04	1016487	1017088	+	YDR275W	BSC2	ORF-T	XU09	TRUE
chr04	1017104	1018112	+	YDR275W	BSC2	ORF-T	SGD	FALSE
chr04	1019177	1021901	+	SUT065	SUT065	SUT	XU09	FALSE
chr04	1019529	1019869	+	SUT065	SUT065	SUT	XU09	FALSE
chr04	1022446	1023059	+	SY_D0343W	SY_D0343W	SUT	genenv	TRUE
chr04	1024162	1025354	+	YDR279W	RNH202	ORF-T	SGD	FALSE
chr04	1025538	1026634	+	YDR280W	RRP45	ORF-T	SGD	FALSE
chr04	1036985	1040152	+	YDR285W	ZIP1	ORF-T	SGD	FALSE
chr04	1038314	1040162	+	YDR285W	ZIP1	ORF-T	SGD	FALSE
chr04	1040698	1041874	+	YDR287W	INM2	ORF-T	SGD	FALSE
chr04	1042066	1043162	+	YDR288W	NSE3	ORF-T	SGD	FALSE
chr04	1044642	1048106	+	YDR291W	HRQ1	ORF-T	SGD	FALSE
chr04	1054861	1055474	+	SY_D0351W	SY_D0351W	SUT	genenv	TRUE
chr04	1060083	1060907	+	YDR296W	MHR1	ORF-T	SGD	FALSE
chr04	1061326	1062686	+	YDR297W	SUR2	ORF-T	SGD	FALSE
chr04	1064503	1066259	+	YDR299W	BFR2	ORF-T	SGD	FALSE
chr04	1068219	1072475	+	YDR301W	CFT1	ORF-T	SGD	FALSE
chr04	1072611	1073435	+	YDR302W	GPI11	ORF-T	SGD	FALSE
chr04	1076400	1076789	+	SY_D0357W	SY_D0357W	SUT	genenv	TRUE
chr04	1077718	1078003	+	CUT078	CUT078	CUT	XU09	FALSE
chr04	1080755	1082923	+	YDR307W	YDR307W	ORF-T	SGD	FALSE
chr04	1085739	1086003	+	SUT066	SUT066	SUT	XU09	FALSE
chr04	1090011	1092043	+	YDR311W	TFB1	ORF-T	SGD	FALSE
chr04	1092483	1094019	+	YDR312W	SSF2	ORF-T	SGD	FALSE
chr04	1095312	1095788	+	CUT079	CUT079	CUT	XU09	FALSE
chr04	1098676	1100212	+	YDR316W	OMS1	ORF-T	SGD	FALSE
chr04	1107088	1108432	+	YDR317W	HIM1	ORF-T	SGD	FALSE
chr04	1108608	1110048	+	YDR318W	MCM21	ORF-T	SGD	FALSE
chr04	1113616	1114928	+	YDR321W	ASP1	ORF-T	SGD	FALSE
chr04	1115528	1116800	+	YDR322W	MRPL35	ORF-T	SGD	FALSE
chr04	1117512	1118193	+	SY_D0369W	SY_D0369W	SUT	genenv	TRUE
chr04	1122090	1125218	+	YDR325W	YCG1	ORF-T	SGD	FALSE
chr04	1132762	1134426	+	YDR330W	UBX5	ORF-T	SGD	FALSE
chr04	1134442	1135826	+	YDR331W	GPI8	ORF-T	SGD	FALSE
chr04	1135922	1138090	+	YDR332W	IRC3	ORF-T	SGD	FALSE
chr04	1140682	1145482	+	YDR334W	SWR1	ORF-T	SGD	FALSE
chr04	1145763	1149907	+	YDR335W	MSN5	ORF-T	SGD	FALSE
chr04	1150035	1151107	+	YDR336W	YDR336W	ORF-T	SGD	FALSE
chr04	1151259	1152219	+	YDR337W	MRPS28	ORF-T	SGD	FALSE
chr04	1162870	1163998	+	SUT068	SUT068	SUT	XU09	FALSE
chr04	1167333	1167920	+	SUT069	SUT069	SUT	XU09	FALSE
chr04	1168606	1169362	+	SUT069	SUT069	SUT	XU09	FALSE
chr04	1169370	1169809	+	SUT069	SUT069	SUT	XU09	FALSE
chr04	1169858	1170374	+	SUT069	SUT069	SUT	XU09	FALSE
chr04	1170396	1170617	+	SUT069	SUT069	SUT	XU09	FALSE
chr04	1170674	1171072	+	SY_D0384W	SY_D0384W	SUT	genenv	TRUE
chr04	1171138	1172161	+	SY_D0385W	SY_D0385W	SUT	genenv	TRUE
chr04	1171639	1172013	+	SUT070	SUT070	SUT	XU09	FALSE
chr04	1172186	1172455	+	SY_D0387W	SY_D0387W	SUT	genenv	TRUE
chr04	1174066	1175218	+	YDR347W	MRP1	ORF-T	SGD	FALSE
chr04	1179475	1179868	+	SUT071	SUT071	SUT	XU09	FALSE
chr04	1183437	1186413	+	YDR351W	SBE2	ORF-T	SGD	FALSE
chr04	1186637	1187965	+	YDR352W	YDR352W	ORF-T	SGD	FALSE
chr04	1188229	1189501	+	YDR353W	TRR1	ORF-T	SGD	FALSE
chr04	1189629	1190965	+	YDR354W	TRP4	ORF-T	SGD	FALSE
chr04	1191069	1194229	+	YDR356W	SPC110	ORF-T	SGD	FALSE
chr04	1195005	1196861	+	YDR358W	GGA1	ORF-T	SGD	FALSE
chr04	1201542	1202710	+	SUT072	SUT072	SUT	XU09	FALSE
chr04	1203982	1206502	+	YDR363W	ESC2	ORF-T	SGD	FALSE
chr04	1207095	1207671	+	YDR363W-A	SEM1	ORF-T	SGD	FALSE
chr04	1217775	1218648	+	YDR367W	KEI1	ORF-T	SGD	FALSE
chr04	1218840	1220018	+	YDR368W	YPR1	ORF-T	SGD	FALSE
chr04	1224347	1226051	+	YDR371W	CTS2	ORF-T	SGD	FALSE
chr04	1227683	1228387	+	YDR373W	FRQ1	ORF-T	SGD	FALSE
chr04	1229741	1230213	+	YDR374W-A	YDR374W-A	ORF-T	SGD	FALSE
chr04	1231749	1233317	+	YDR376W	ARH1	ORF-T	SGD	FALSE
chr04	1233533	1234343	+	YDR377W	ATP17	ORF-T	SGD	FALSE
chr04	1235063	1238263	+	YDR379W	RGA2	ORF-T	SGD	FALSE
chr04	1238687	1239087	+	SY_D0407W	SUT_SY0127	SUT	XU11	FALSE
chr04	1239127	1241271	+	YDR380W	ARO10	ORF-T	SGD	FALSE
chr04	1241463	1243231	+	YDR381W	YRA1	ORF-T	SGD	FALSE
chr04	1244409	1244985	+	YDR382W	RPP2B	ORF-T	SGD	FALSE
chr04	1247853	1250986	+	YDR385W	EFT2	ORF-T	SGD	FALSE
chr04	1251083	1253115	+	YDR386W	MUS81	ORF-T	SGD	FALSE
chr04	1254428	1255129	+	SY_D0413W	SY_D0413W	SUT	genenv	TRUE
chr04	1255147	1256779	+	YDR388W	RVS167	ORF-T	SGD	FALSE
chr04	1256995	1259940	+	YDR389W	SAC7	ORF-T	SGD	FALSE
chr04	1263991	1265175	+	YDR392W	SPT3	ORF-T	SGD	FALSE
chr04	1265207	1266767	+	YDR393W	SHE9	ORF-T	SGD	FALSE
chr04	1266922	1268426	+	YDR394W	RPT3	ORF-T	SGD	FALSE
chr04	1268562	1271650	+	YDR395W	SXM1	ORF-T	SGD	FALSE
chr04	1272405	1272709	+	SUT073	SUT073	SUT	XU09	FALSE
chr04	1272725	1274904	+	YDR398W	UTP5	ORF-T	SGD	FALSE
chr04	1275368	1276184	+	YDR399W	HPT1	ORF-T	SGD	FALSE
chr04	1276384	1277592	+	YDR400W	URH1	ORF-T	SGD	FALSE
chr04	1280753	1281697	+	YDR403W	DIT1	ORF-T	SGD	FALSE
chr04	1282945	1283906	+	YDR405W	MRP20	ORF-T	SGD	FALSE
chr04	1284074	1284434	+	SY_D0426W	SUT_SY0129	SUT	XU11	FALSE
chr04	1284466	1289244	+	YDR406W	PDR15	ORF-T	SGD	FALSE
chr04	1293596	1294508	+	SY_D0428W	SUT_SY0130	SUT	XU11	FALSE
chr04	1294773	1297757	+	YDR409W	SIZ1	ORF-T	SGD	FALSE
chr04	1298774	1299523	+	SY_D0430W	SY_D0430W	SUT	genenv	TRUE
chr04	1300005	1300949	+	YDR412W	RRP17	ORF-T	SGD	FALSE
chr04	1301349	1302093	+	SUT074	SUT074	SUT	XU09	FALSE
chr04	1303741	1306365	+	YDR416W	SYF1	ORF-T	SGD	FALSE
chr04	1306949	1307623	+	YDR418W	RPL12B	ORF-T	SGD	FALSE
chr04	1308593	1310785	+	YDR419W	RAD30	ORF-T	SGD	FALSE
chr04	1311274	1317189	+	YDR420W	HKR1	ORF-T	SGD	FALSE
chr04	1317397	1320533	+	YDR421W	ARO80	ORF-T	SGD	FALSE
chr04	1318319	1320294	+	YDR421W	ARO80	ORF-T	SGD	FALSE
chr04	1325413	1327405	+	YDR425W	SNX41	ORF-T	SGD	FALSE
chr04	1327605	1328901	+	YDR427W	RPN9	ORF-T	SGD	FALSE
chr04	1334197	1336128	+	YDR432W	NPL3	ORF-T	SGD	FALSE
chr04	1336569	1338393	+	YDR434W	GPI17	ORF-T	SGD	FALSE
chr04	1340025	1342513	+	YDR436W	PPZ2	ORF-T	SGD	FALSE
chr04	1342713	1344916	+	YDR438W	THI74	ORF-T	SGD	FALSE
chr04	1345076	1346348	+	YDR439W	LRS4	ORF-T	SGD	FALSE
chr04	1347857	1349777	+	YDR440W	DOT1	ORF-T	SGD	FALSE
chr04	1350734	1352913	+	YDR442W	YDR442W	ORF-T	SGD	TRUE
chr04	1355672	1357824	+	YDR444W	YDR444W	ORF-T	SGD	FALSE
chr04	1361434	1363107	+	YDR448W	ADA2	ORF-T	SGD	FALSE
chr04	1365364	1366380	+	YDR450W	RPS18A	ORF-T	SGD	FALSE
chr04	1366652	1367820	+	SY_D0451W	SUT_SY0132	SUT	XU11	FALSE
chr04	1368212	1370540	+	YDR452W	PPN1	ORF-T	SGD	FALSE
chr04	1372908	1374956	+	YDR456W	NHX1	ORF-T	SGD	FALSE
chr04	1375132	1385180	+	YDR457W	TOM1	ORF-T	SGD	FALSE
chr04	1389149	1390389	+	YDR460W	TFB3	ORF-T	SGD	FALSE
chr04	1390572	1391031	+	YDR461W	MFA1	ORF-T	SGD	FALSE
chr04	1391504	1392112	+	YDR462W	MRPL28	ORF-T	SGD	FALSE
chr04	1392248	1394032	+	YDR463W	STP1	ORF-T	SGD	FALSE
chr04	1394224	1398808	+	YDR464W	SPP41	ORF-T	SGD	FALSE
chr04	1400496	1403560	+	YDR466W	PKH3	ORF-T	SGD	FALSE
chr04	1404480	1405297	+	YDR469W	SDC1	ORF-T	SGD	FALSE
chr04	1407181	1408166	+	YDR471W	RPL27B	ORF-T	SGD	FALSE
chr04	1408430	1408558	+	snR13	SNR13	other	SGD	FALSE
chr04	1408694	1409782	+	YDR472W	TRS31	ORF-T	SGD	FALSE
chr04	1411574	1412902	+	SUT075	SUT075	SUT	XU09	FALSE
chr04	1413028	1414322	+	SY_D0466W	SY_D0466W	SUT	genenv	TRUE
chr04	1415999	1416679	+	SUT076	SUT076	SUT	XU09	FALSE
chr04	1417015	1417415	+	SUT076	SUT076	SUT	XU09	FALSE
chr04	1417567	1419887	+	YDR477W	SNF1	ORF-T	SGD	FALSE
chr04	1420047	1420727	+	YDR478W	SNM1	ORF-T	SGD	FALSE
chr04	1420759	1421823	+	YDR478W	SNM1	ORF-T	XU09	TRUE
chr04	1422528	1422783	+	SY_D0472W	SY_D0472W	SUT	genenv	TRUE
chr04	1422823	1423943	+	YDR480W	DIG2	ORF-T	SGD	FALSE
chr04	1424519	1425824	+	SY_D0474W	SUT_SY0137	SUT	XU11	FALSE
chr04	1426460	1426580	+	SY_D0475W	SY_D0475W	SUT	genenv	TRUE
chr04	1426608	1428089	+	YDR483W	KRE2	ORF-T	SGD	FALSE
chr04	1428233	1430217	+	YDR484W	VPS52	ORF-T	SGD	FALSE
chr04	1436500	1437788	+	YDR489W	SLD5	ORF-T	XU09	FALSE
chr04	1436625	1437442	+	YDR489W	SLD5	ORF-T	SGD	FALSE
chr04	1440228	1441468	+	YDR492W	IZH1	ORF-T	SGD	FALSE
chr04	1441628	1442228	+	YDR493W	MZM1	ORF-T	SGD	FALSE
chr04	1442356	1443636	+	YDR494W	RSM28	ORF-T	SGD	FALSE
chr04	1451368	1452185	+	SUT077	SUT077	SUT	XU09	FALSE
chr04	1453344	1455640	+	YDR499W	LCD1	ORF-T	SGD	FALSE
chr04	1456778	1458610	+	YDR501W	PLM2	ORF-T	SGD	FALSE
chr04	1458110	1458519	+	YDR501W	PLM2	ORF-T	SGD	FALSE
chr04	1461618	1462224	+	SUT078	SUT078	SUT	XU09	FALSE
chr04	1472162	1472514	+	SUT080	SUT080	SUT	XU09	FALSE
chr04	1475253	1475725	+	YDR510W	SMT3	ORF-T	SGD	FALSE
chr04	1475917	1476389	+	YDR511W	ACN9	ORF-T	SGD	FALSE
chr04	1476885	1477484	+	YDR513W	GRX2	ORF-T	SGD	FALSE
chr04	1479140	1480684	+	YDR515W	SLF1	ORF-T	SGD	FALSE
chr04	1482788	1483020	+	SY_D0493W	SUT_SY0140	SUT	XU11	FALSE
chr04	1483068	1484394	+	YDR517W	GRH1	ORF-T	SGD	FALSE
chr04	1484514	1486138	+	YDR518W	EUG1	ORF-T	SGD	FALSE
chr04	1486306	1486954	+	YDR519W	FPR2	ORF-T	SGD	FALSE
chr04	1486978	1487298	+	SY_D0497W	SUT_SY0141	SUT	XU11	FALSE
chr04	1489467	1491306	+	SY_D0498W	SY_D0498W	SUT	genenv	TRUE
chr04	1489666	1490258	+	SUT081	SUT081	SUT	XU09	FALSE
chr04	1493607	1495105	+	SUT082	SUT082	SUT	XU09	FALSE
chr04	1496461	1498479	+	YDR527W	RBA50	ORF-T	SGD	FALSE
chr04	1500224	1501912	+	YDR528W	HLR1	ORF-T	SGD	FALSE
chr04	1504113	1505369	+	YDR531W	CAB1	ORF-T	SGD	FALSE
chr04	1506657	1506985	+	SUT083	SUT083	SUT	XU09	FALSE
chr04	1507146	1508666	+	SY_D0505W	SUT_SY0144	SUT	XU11	FALSE
chr04	1511345	1513408	+	SY_D0506W	SY_D0506W	SUT	genenv	TRUE
chr04	1513474	1514012	+	SY_D0507W	SY_D0507W	SUT	genenv	TRUE
chr04	1513685	1515884	+	YDR536W	STL1	ORF-T	SGD	TRUE
chr04	1516028	1516820	+	YDR538W	PAD1	ORF-T	XU09	TRUE
chr04	1516852	1517812	+	YDR538W	PAD1	ORF-T	SGD	FALSE
chr04	1518004	1519964	+	YDR539W	FDC1	ORF-T	SGD	FALSE
chr04	1520316	1521406	+	SUT084	SUT084	SUT	XU09	FALSE
chr04	1521814	1523689	+	SY_D0513W	SUT_SY0146	SUT	XU11	FALSE
chr04	1524315	1525100	+	YDRWdelta31	YDRWdelta31	other	XU09	FALSE
chr04	17532	19092	-	YDL243C	AAD4	ORF-T	SGD	TRUE
chr04	20534	21077	-	SY_D0516C	SY_D0516C	SUT	genenv	TRUE
chr04	26318	29000	-	YDL239C	ADY3	ORF-T	SGD	FALSE
chr04	29000	30544	-	YDL238C	GUD1	ORF-T	SGD	FALSE
chr04	33345	34089	-	YDL235C	YPD1	ORF-T	SGD	FALSE
chr04	34185	36657	-	YDL234C	GYP7	ORF-T	SGD	FALSE
chr04	38841	42425	-	YDL231C	BRE4	ORF-T	SGD	FALSE
chr04	46315	47323	-	YDL227C	HO	ORF-T	SGD	FALSE
chr04	48556	49300	-	YDL227C	HO	ORF-T	SGD	FALSE
chr04	49348	51842	-	SY_D0524C	SY_D0524C	SUT	genenv	TRUE
chr04	52135	53423	-	YDL226C	GCS1	ORF-T	SGD	FALSE
chr04	53640	54486	-	SY_D0526C	SY_D0526C	SUT	genenv	TRUE
chr04	55399	57951	-	YDL224C	WHI4	ORF-T	SGD	FALSE
chr04	58263	61738	-	YDL223C	HBT1	ORF-T	SGD	FALSE
chr04	61794	63163	-	YDL222C	FMP45	ORF-T	SGD	FALSE
chr04	63211	66309	-	YDL220C	CDC13	ORF-T	SGD	FALSE
chr04	66897	68573	-	SY_D0531C	SY_D0531C	SUT	genenv	TRUE
chr04	68832	70052	-	YDL217C	TIM22	ORF-T	SGD	FALSE
chr04	70228	71612	-	YDL216C	RRI1	ORF-T	SGD	FALSE
chr04	71837	75389	-	YDL215C	GDH2	ORF-T	SGD	FALSE
chr04	75701	77885	-	YDL214C	PRR2	ORF-T	SGD	FALSE
chr04	78494	79518	-	YDL213C	NOP6	ORF-T	SGD	FALSE
chr04	80470	81670	-	YDL211C	YDL211C	ORF-T	SGD	FALSE
chr04	85815	86830	-	SY_D0538C	SY_D0538C	SUT	genenv	TRUE
chr04	87305	88545	-	YDL209C	CWC2	ORF-T	SGD	FALSE
chr04	93804	95236	-	YDL205C	HEM3	ORF-T	SGD	FALSE
chr04	95304	95583	-	SY_D0541C	SY_D0541C	SUT	genenv	TRUE
chr04	96440	97022	-	SY_D0542C	SY_D0542C	SUT	genenv	TRUE
chr04	97318	99446	-	YDL203C	ACK1	ORF-T	SGD	FALSE
chr04	100493	101557	-	SY_D0544C	SY_D0544C	SUT	genenv	TRUE
chr04	101686	102376	-	YDL200C	MGT1	ORF-T	SGD	FALSE
chr04	102421	104712	-	YDL199C	YDL199C	ORF-T	SGD	FALSE
chr04	104865	105962	-	YDL198C	GGC1	ORF-T	SGD	FALSE
chr04	106090	108170	-	YDL197C	ASF2	ORF-T	SGD	FALSE
chr04	118197	118579	-	SY_D0549C	SY_D0549C	SUT	genenv	TRUE
chr04	119929	123105	-	YDL190C	UFD2	ORF-T	SGD	FALSE
chr04	125121	126489	-	YDL188C	PPH22	ORF-T	SGD	FALSE
chr04	126945	127785	-	YDL187C	YDL187C	other	XU09	FALSE
chr04	129652	130319	-	SY_D0553C	SY_D0553C	SUT	genenv	TRUE
chr04	131509	131861	-	YDL184C	RPL41A	ORF-T	SGD	FALSE
chr04	132061	133213	-	YDL183C	YDL183C	ORF-T	SGD	FALSE
chr04	133485	133978	-	CUT474	CUT474	CUT	XU09	FALSE
chr04	136031	136583	-	SUT460	SUT460	SUT	XU09	FALSE
chr04	142391	143111	-	YDL177C	YDL177C	ORF-T	SGD	FALSE
chr04	145575	146855	-	YDL175C	AIR2	ORF-T	SGD	FALSE
chr04	147047	148943	-	YDL174C	DLD1	ORF-T	SGD	FALSE
chr04	148981	150037	-	SY_D0561C	SY_D0561C	SUT	genenv	TRUE
chr04	150404	157244	-	YDL171C	GLT1	ORF-T	SGD	FALSE
chr04	158770	159166	-	SY_D0563C	SY_D0563C	SUT	genenv	TRUE
chr04	159214	160053	-	YDL169C	UGX2	ORF-T	SGD	FALSE
chr04	162110	164537	-	YDL167C	NRP1	ORF-T	SGD	FALSE
chr04	164657	165433	-	YDL166C	FAP7	ORF-T	SGD	FALSE
chr04	166113	168626	-	YDL164C	CDC9	ORF-T	SGD	FALSE
chr04	169669	170292	-	SY_D0568C	SY_D0568C	SUT	genenv	TRUE
chr04	170375	170939	-	YDL160C-A	YDL160C-A	ORF-T	XU09	FALSE
chr04	170473	170937	-	YDL160C-A	YDL160C-A	ORF-T	SGD	FALSE
chr04	170952	171722	-	SY_D0571C	SY_D0571C	SUT	genenv	TRUE
chr04	171095	171659	-	YDL160C	DHH1	ORF-T	XU09	FALSE
chr04	171737	173548	-	YDL160C	DHH1	ORF-T	SGD	FALSE
chr04	175266	175990	-	YDL157C	YDL157C	ORF-T	SGD	FALSE
chr04	182443	184419	-	YDL153C	SAS10	ORF-T	SGD	FALSE
chr04	189197	191997	-	YDL148C	NOP14	ORF-T	SGD	FALSE
chr04	192536	193366	-	SY_D0577C	SY_D0577C	SUT	genenv	TRUE
chr04	195146	195392	-	SY_D0578C	SY_D0578C	SUT	genenv	TRUE
chr04	195765	199822	-	YDL145C	COP1	ORF-T	SGD	FALSE
chr04	199910	201142	-	YDL144C	YDL144C	ORF-T	SGD	FALSE
chr04	202950	204023	-	YDL142C	CRD1	ORF-T	SGD	FALSE
chr04	206584	212531	-	YDL140C	RPO21	ORF-T	SGD	FALSE
chr04	212675	213461	-	YDL139C	SCM3	ORF-T	SGD	FALSE
chr04	214987	216939	-	SY_D0584C	SY_D0584C	SUT	genenv	TRUE
chr04	216992	218018	-	CUT480	CUT480	CUT	XU09	FALSE
chr04	219748	220748	-	YDL135C	RDI1	ORF-T	SGD	FALSE
chr04	220940	222684	-	YDL134C	PPH21	ORF-T	SGD	FALSE
chr04	222900	223252	-	YDL133C-A	RPL41B	ORF-T	SGD	FALSE
chr04	230043	230271	-	SY_D0589C	SY_D0589C	SUT	genenv	TRUE
chr04	231992	233544	-	SY_D0590C	SUT_SY0649	SUT	XU11	FALSE
chr04	233649	235380	-	SUT461	SUT461	SUT	XU09	FALSE
chr04	236028	237281	-	SY_D0592C	SY_D0592C	SUT	genenv	TRUE
chr04	237423	240143	-	YDL126C	CDC48	ORF-T	SGD	FALSE
chr04	240295	241215	-	YDL125C	HNT1	ORF-T	SGD	FALSE
chr04	242620	243383	-	SY_D0595C	SY_D0595C	SUT	genenv	TRUE
chr04	245525	245937	-	SY_D0596C	SY_D0596C	SUT	genenv	TRUE
chr04	246362	247026	-	YDL121C	YDL121C	ORF-T	SGD	FALSE
chr04	247954	249186	-	YDL119C	YDL119C	ORF-T	SGD	FALSE
chr04	251374	252645	-	SY_D0599C	SY_D0599C	SUT	genenv	TRUE
chr04	255314	256578	-	YDL115C	IWR1	ORF-T	SGD	FALSE
chr04	257922	260037	-	YDL113C	ATG20	ORF-T	SGD	FALSE
chr04	264637	265581	-	YDL111C	RRP42	ORF-T	SGD	FALSE
chr04	265741	266421	-	YDL110C	TMA17	ORF-T	SGD	FALSE
chr04	266437	268918	-	YDL109C	YDL109C	ORF-T	SGD	FALSE
chr04	270010	270697	-	SY_D0605C	SY_D0605C	SUT	genenv	TRUE
chr04	271390	273360	-	YDL106C	PHO2	ORF-T	SGD	FALSE
chr04	271625	273334	-	YDL106C	PHO2	ORF-T	SGD	FALSE
chr04	275015	276294	-	YDL104C	QRI7	ORF-T	SGD	FALSE
chr04	276374	278070	-	YDL103C	QRI1	ORF-T	SGD	FALSE
chr04	281583	283391	-	YDL101C	DUN1	ORF-T	SGD	FALSE
chr04	283391	284639	-	YDL100C	GET3	ORF-T	SGD	FALSE
chr04	285871	286583	-	YDL098C	SNU23	ORF-T	SGD	FALSE
chr04	286719	288171	-	YDL097C	RPN6	ORF-T	SGD	FALSE
chr04	294724	296324	-	YDL091C	UBX3	ORF-T	SGD	FALSE
chr04	296340	297780	-	YDL090C	RAM1	ORF-T	SGD	FALSE
chr04	299676	301535	-	YDL088C	ASM4	ORF-T	SGD	FALSE
chr04	301593	302797	-	YDL087C	LUC7	ORF-T	SGD	FALSE
chr04	302927	303575	-	YDL086C-A	YDL086C-A	ORF-T	SGD	TRUE
chr04	303701	304361	-	SY_D0619C	SY_D0619C	SUT	genenv	TRUE
chr04	303727	304159	-	YDL085C-A	YDL085C-A	ORF-T	SGD	FALSE
chr04	305337	305697	-	CUT483	CUT483	CUT	XU09	FALSE
chr04	308088	309256	-	YDL083C	RPS16B	ORF-T	SGD	FALSE
chr04	311158	311646	-	YDL081C	RPP1A	ORF-T	SGD	FALSE
chr04	311918	314095	-	YDL080C	THI3	ORF-T	SGD	FALSE
chr04	314191	316264	-	YDL079C	MRK1	ORF-T	SGD	FALSE
chr04	316624	317888	-	YDL078C	MDH3	ORF-T	SGD	FALSE
chr04	318288	321744	-	YDL077C	VAM6	ORF-T	SGD	FALSE
chr04	321880	323128	-	YDL076C	RXT3	ORF-T	SGD	FALSE
chr04	324464	324872	-	snR63	SNR63	other	SGD	FALSE
chr04	324872	325088	-	snR63	SNR63	other	XU09	FALSE
chr04	325383	327679	-	YDL074C	BRE1	ORF-T	SGD	FALSE
chr04	331074	331974	-	YDL072C	YET3	ORF-T	SGD	FALSE
chr04	334504	335424	-	YDL069C	CBS1	ORF-T	SGD	FALSE
chr04	335424	336072	-	YDL067C	COX9	ORF-T	SGD	FALSE
chr04	337640	338776	-	YDL065C	PEX19	ORF-T	SGD	FALSE
chr04	339512	341704	-	YDL063C	YDL063C	ORF-T	SGD	FALSE
chr04	341878	342742	-	YDL061C	RPS29B	ORF-T	SGD	FALSE
chr04	345430	346542	-	YDL059C	RAD59	ORF-T	SGD	FALSE
chr04	356936	358392	-	YDL055C	PSA1	ORF-T	SGD	FALSE
chr04	359392	360312	-	SY_D0640C	SY_D0640C	SUT	genenv	TRUE
chr04	361243	362851	-	YDL054C	MCH1	ORF-T	SGD	FALSE
chr04	362987	363931	-	YDL053C	PBP4	ORF-T	SGD	FALSE
chr04	364075	365115	-	YDL052C	SLC1	ORF-T	SGD	FALSE
chr04	366339	367459	-	YDL049C	KNH1	ORF-T	SGD	FALSE
chr04	368108	369748	-	YDL048C	STP4	ORF-T	SGD	FALSE
chr04	372412	373477	-	SUT462	SUT462	SUT	XU09	FALSE
chr04	374085	375229	-	YDL045C	FAD1	ORF-T	SGD	FALSE
chr04	375365	376813	-	YDL044C	MTF2	ORF-T	SGD	FALSE
chr04	376982	378006	-	YDL043C	PRP11	ORF-T	SGD	FALSE
chr04	378120	380008	-	YDL042C	SIR2	ORF-T	SGD	FALSE
chr04	380344	382912	-	YDL040C	NAT1	ORF-T	SGD	FALSE
chr04	383393	384186	-	YDL039C	PRM7	ORF-T	SGD	FALSE
chr04	384218	387349	-	YDL037C	BSC1	ORF-T	SGD	FALSE
chr04	388923	390467	-	YDL036C	PUS9	ORF-T	SGD	FALSE
chr04	390619	393941	-	YDL035C	GPR1	ORF-T	SGD	FALSE
chr04	393965	395557	-	YDL033C	SLM3	ORF-T	SGD	FALSE
chr04	400033	400692	-	SY_D0657C	SY_D0657C	SUT	genenv	TRUE
chr04	402430	405023	-	YDL028C	MPS1	ORF-T	SGD	FALSE
chr04	405079	406600	-	YDL027C	YDL027C	ORF-T	SGD	FALSE
chr04	406712	408984	-	YDL025C	RTK1	ORF-T	SGD	FALSE
chr04	409675	411704	-	YDL024C	DIA3	ORF-T	SGD	TRUE
chr04	412276	412845	-	SY_D0662C	SY_D0662C	SUT	genenv	TRUE
chr04	413627	414633	-	SY_D0663C	SY_D0663C	SUT	genenv	TRUE
chr04	413636	413849	-	SY_D0664C	SY_D0664C	SUT	genenv	TRUE
chr04	416575	418575	-	YDL020C	RPN4	ORF-T	SGD	FALSE
chr04	419111	423375	-	YDL019C	OSH2	ORF-T	SGD	FALSE
chr04	424249	425192	-	YDL018C	ERP3	ORF-T	SGD	FALSE
chr04	427368	428608	-	YDL015C	TSC13	ORF-T	SGD	FALSE
chr04	428863	430323	-	CUT492	CUT492	CUT	XU09	FALSE
chr04	432544	433690	-	YDL012C	YDL012C	ORF-T	SGD	FALSE
chr04	434931	435699	-	SUT464	SUT464	SUT	XU09	FALSE
chr04	442447	444007	-	YDL005C	MED2	ORF-T	SGD	FALSE
chr04	445439	445849	-	SUT465	SUT465	SUT	XU09	FALSE
chr04	447298	447698	-	SY_D0674C	SY_D0674C	SUT	genenv	TRUE
chr04	448345	449337	-	YDL002C	NHP10	ORF-T	SGD	FALSE
chr04	451709	454375	-	YDR001C	NTH1	ORF-T	SGD	FALSE
chr04	451895	454350	-	YDR001C	NTH1	ORF-T	SGD	FALSE
chr04	454844	455142	-	SY_D0678C	SY_D0678C	SUT	genenv	TRUE
chr04	455336	455817	-	SY_D0679C	SY_D0679C	SUT	genenv	TRUE
chr04	456735	457834	-	SY_D0680C	SY_D0680C	SUT	genenv	TRUE
chr04	457917	458294	-	SY_D0681C	SY_D0681C	SUT	genenv	TRUE
chr04	458324	459900	-	YDR005C	MAF1	ORF-T	SGD	FALSE
chr04	460180	463052	-	YDR006C	SOK1	ORF-T	SGD	FALSE
chr04	463212	464020	-	YDR008C	YDR008C	other	XU09	FALSE
chr04	464164	464681	-	YDR008C	YDR008C	other	XU09	FALSE
chr04	464349	465383	-	SY_D0686C	SUT_SY0658	SUT	XU11	FALSE
chr04	466639	467286	-	YDR010C	YDR010C	ORF-T	SGD	TRUE
chr04	472213	473165	-	SUT466	SUT466	SUT	XU09	FALSE
chr04	477561	478205	-	SY_D0689C	SY_D0689C	SUT	genenv	TRUE
chr04	479886	480006	-	SY_D0690C	SUT_SY0660	SUT	XU11	FALSE
chr04	480014	480454	-	YDR016C	DAD1	ORF-T	SGD	FALSE
chr04	480614	484046	-	YDR017C	KCS1	ORF-T	SGD	FALSE
chr04	484177	485516	-	YDR018C	YDR018C	ORF-T	SGD	TRUE
chr04	485622	486982	-	YDR019C	GCV1	ORF-T	SGD	FALSE
chr04	487046	488230	-	YDR020C	DAS2	ORF-T	SGD	FALSE
chr04	489614	490422	-	YDR022C	CIS1	ORF-T	SGD	FALSE
chr04	492630	492931	-	SY_D0697C	SY_D0697C	SUT	genenv	TRUE
chr04	494461	496421	-	YDR026C	YDR026C	ORF-T	SGD	FALSE
chr04	496645	499445	-	YDR027C	VPS54	ORF-T	SGD	FALSE
chr04	499541	503397	-	YDR028C	REG1	ORF-T	SGD	FALSE
chr04	503685	505309	-	YDR030C	RAD28	ORF-T	SGD	FALSE
chr04	505935	506792	-	YDR032C	PST2	ORF-T	SGD	FALSE
chr04	508538	508914	-	SUT468	SUT468	SUT	XU09	FALSE
chr04	511557	514269	-	YDR034C	LYS14	ORF-T	SGD	FALSE
chr04	514276	514750	-	SY_D0705C	SY_D0705C	SUT	genenv	TRUE
chr04	525876	527540	-	YDR036C	EHD3	ORF-T	SGD	FALSE
chr04	528020	529905	-	SY_D0707C	SY_D0707C	SUT	genenv	TRUE
chr04	541481	542289	-	SY_D0708C	SUT_SY0662	SUT	XU11	FALSE
chr04	543241	544361	-	YDR042C	YDR042C	ORF-T	SGD	FALSE
chr04	544377	544457	-	snR47	SNR47	other	SGD	FALSE
chr04	544474	545181	-	SY_D0711C	SY_D0711C	SUT	genenv	TRUE
chr04	545297	546329	-	YDR043C	NRG1	ORF-T	SGD	FALSE
chr04	547588	548736	-	SUT469	SUT469	SUT	XU09	FALSE
chr04	550555	551227	-	YDR045C	RPC11	ORF-T	SGD	FALSE
chr04	551444	553460	-	YDR046C	BAP3	ORF-T	SGD	FALSE
chr04	555685	556238	-	YDR048C	YDR048C	ORF-T	SGD	TRUE
chr04	558405	559285	-	YDR050C	TPI1	ORF-T	SGD	FALSE
chr04	559765	560877	-	YDR051C	DET1	ORF-T	SGD	FALSE
chr04	561111	563551	-	YDR052C	DBF4	ORF-T	SGD	FALSE
chr04	563695	565288	-	YDR054C	CDC34	ORF-T	SGD	FALSE
chr04	565873	567390	-	SY_D0721C	SY_D0721C	SUT	genenv	TRUE
chr04	567627	568500	-	YDR056C	YDR056C	ORF-T	SGD	FALSE
chr04	568577	570295	-	SY_D0723C	SY_D0723C	SUT	genenv	TRUE
chr04	570372	571516	-	YDR058C	TGL2	ORF-T	SGD	FALSE
chr04	571852	572612	-	YDR059C	UBC5	ORF-T	SGD	FALSE
chr04	577726	578638	-	SUT470	SUT470	SUT	XU09	FALSE
chr04	583788	584507	-	SY_D0727C	SY_D0727C	SUT	genenv	TRUE
chr04	584569	585433	-	YDR066C	RTR2	ORF-T	SGD	FALSE
chr04	585449	586313	-	YDR067C	OCA6	ORF-T	SGD	FALSE
chr04	587487	590567	-	YDR069C	DOA4	ORF-T	SGD	FALSE
chr04	590695	591271	-	YDR070C	FMP16	ORF-T	SGD	FALSE
chr04	591591	592327	-	YDR071C	PAA1	ORF-T	SGD	FALSE
chr04	592537	594329	-	YDR072C	IPT1	ORF-T	SGD	FALSE
chr04	595403	595699	-	SY_D0734C	SUT_SY0665	SUT	XU11	FALSE
chr04	595875	596235	-	SUT471	SUT471	SUT	XU09	FALSE
chr04	600302	600859	-	SY_D0736C	SY_D0736C	SUT	genenv	TRUE
chr04	601220	603188	-	SUT472	SUT472	SUT	XU09	FALSE
chr04	604989	605869	-	YDR078C	SHU2	ORF-T	SGD	FALSE
chr04	606357	606813	-	YDR079C-A	TFB5	ORF-T	SGD	FALSE
chr04	610056	613120	-	YDR081C	PDC2	ORF-T	SGD	FALSE
chr04	616112	617025	-	YDR084C	TVP23	ORF-T	SGD	FALSE
chr04	617169	619193	-	YDR085C	AFR1	ORF-T	SGD	FALSE
chr04	619250	619585	-	SY_D0743C	SY_D0743C	SUT	genenv	TRUE
chr04	619673	620209	-	YDR086C	SSS1	ORF-T	SGD	FALSE
chr04	620370	621274	-	YDR087C	RRP1	ORF-T	SGD	FALSE
chr04	621290	622906	-	YDR088C	SLU7	ORF-T	SGD	FALSE
chr04	623096	623729	-	SY_D0747C	SY_D0747C	SUT	genenv	TRUE
chr04	623866	624602	-	SUT473	SUT473	SUT	XU09	FALSE
chr04	627690	629066	-	YDR090C	YDR090C	ORF-T	SGD	FALSE
chr04	629306	631530	-	YDR091C	RLI1	ORF-T	SGD	FALSE
chr04	643113	646865	-	YDR097C	MSH6	ORF-T	SGD	FALSE
chr04	647090	647946	-	YDR098C	GRX3	ORF-T	SGD	FALSE
chr04	654885	656079	-	YDRCdelta9	YDRCdelta9	other	XU09	FALSE
chr04	656678	657260	-	SY_D0754C	SY_D0754C	SUT	genenv	TRUE
chr04	657466	657802	-	SY_D0755C	SY_D0755C	SUT	genenv	TRUE
chr04	657825	658161	-	SY_D0756C	SY_D0756C	SUT	genenv	TRUE
chr04	658551	660479	-	YDR101C	ARX1	ORF-T	SGD	FALSE
chr04	664032	667936	-	YDR104C	SPO71	ORF-T	SGD	FALSE
chr04	668216	669800	-	YDR105C	TMS1	ORF-T	SGD	FALSE
chr04	669842	670820	-	SY_D0760C	SY_D0760C	SUT	genenv	TRUE
chr04	671792	673968	-	YDR107C	TMN2	ORF-T	SGD	FALSE
chr04	676473	678825	-	YDR109C	YDR109C	ORF-T	SGD	FALSE
chr04	678888	680039	-	SY_D0763C	SY_D0763C	SUT	genenv	TRUE
chr04	680085	680883	-	SY_D0764C	SY_D0764C	SUT	genenv	TRUE
chr04	680937	682971	-	YDR111C	ALT2	ORF-T	SGD	FALSE
chr04	683427	684675	-	YDR113C	PDS1	ORF-T	SGD	FALSE
chr04	685598	686566	-	YDR116C	MRPL1	ORF-T	SGD	FALSE
chr04	686903	688664	-	YDR117C	TMA64	ORF-T	SGD	FALSE
chr04	690296	690881	-	CUT504	CUT504	CUT	XU09	FALSE
chr04	691820	692634	-	SY_D0770C	SY_D0770C	SUT	genenv	TRUE
chr04	693187	693511	-	CUT505	CUT505	CUT	XU09	FALSE
chr04	694331	696211	-	YDR120C	TRM1	ORF-T	SGD	FALSE
chr04	700995	702547	-	YDR123C	INO2	ORF-T	SGD	FALSE
chr04	702571	702922	-	SY_D0774C	SY_D0774C	SUT	genenv	TRUE
chr04	703251	705731	-	YDR125C	ECM18	ORF-T	SGD	FALSE
chr04	706364	707111	-	CUT506	CUT506	CUT	XU09	FALSE
chr04	716197	718397	-	YDR129C	SAC6	ORF-T	SGD	FALSE
chr04	718437	719615	-	YDR130C	FIN1	ORF-T	SGD	FALSE
chr04	719751	721551	-	YDR131C	YDR131C	ORF-T	SGD	FALSE
chr04	721687	723407	-	YDR132C	YDR132C	ORF-T	SGD	FALSE
chr04	723792	724584	-	YDR133C	YDR133C	ORF-T	SGD	TRUE
chr04	724624	725224	-	SY_D0782C	SUT_SY0670	SUT	XU11	FALSE
chr04	725918	730626	-	YDR135C	YCF1	ORF-T	SGD	FALSE
chr04	732145	732557	-	SY_D0784C	SY_D0784C	SUT	genenv	TRUE
chr04	736460	736997	-	YDR139C	RUB1	ORF-T	SGD	FALSE
chr04	737733	743069	-	YDR141C	DOP1	ORF-T	SGD	FALSE
chr04	743477	744805	-	YDR142C	PEX7	ORF-T	SGD	FALSE
chr04	745055	747063	-	YDR143C	SAN1	ORF-T	SGD	FALSE
chr04	747247	749271	-	YDR144C	MKC7	ORF-T	SGD	FALSE
chr04	751638	753974	-	YDR146C	SWI5	ORF-T	SGD	FALSE
chr04	756422	758382	-	YDR148C	KGD2	ORF-T	SGD	FALSE
chr04	768710	770071	-	YDR151C	CTH1	ORF-T	SGD	FALSE
chr04	770479	770783	-	SY_D0793C	SY_D0793C	SUT	genenv	TRUE
chr04	771465	772873	-	YDR153C	ENT5	ORF-T	SGD	FALSE
chr04	773161	773833	-	YDR155C	CPR1	ORF-T	SGD	FALSE
chr04	781089	783433	-	SY_D0796C	SUT_SY0671	SUT	XU11	FALSE
chr04	784953	786001	-	YDR162C	NBP2	ORF-T	SGD	FALSE
chr04	786633	789033	-	YDR164C	SEC1	ORF-T	SGD	FALSE
chr04	789872	790889	-	SY_D0799C	SY_D0799C	SUT	genenv	TRUE
chr04	791041	794049	-	YDR166C	SEC5	ORF-T	SGD	FALSE
chr04	796706	799026	-	YDR169C	STB3	ORF-T	SGD	FALSE
chr04	799041	800648	-	YDR169C-A	YDR169C-A	ORF-T	SGD	TRUE
chr04	800827	807203	-	YDR170C	SEC7	ORF-T	SGD	FALSE
chr04	813545	814362	-	SY_D0804C	SY_D0804C	SUT	genenv	TRUE
chr04	815288	816470	-	YDR173C	ARG82	ORF-T	SGD	FALSE
chr04	817798	818998	-	YDR175C	RSM24	ORF-T	SGD	FALSE
chr04	822110	822561	-	SY_D0807C	SY_D0807C	SUT	genenv	TRUE
chr04	822688	823005	-	SY_D0808C	SY_D0808C	SUT	genenv	TRUE
chr04	823383	823991	-	YDR179C	CSN9	ORF-T	SGD	FALSE
chr04	824422	825697	-	SY_D0810C	SY_D0810C	SUT	genenv	TRUE
chr04	830489	832201	-	YDR181C	SAS4	ORF-T	SGD	FALSE
chr04	835209	836361	-	YDR184C	ATC1	ORF-T	SGD	FALSE
chr04	836529	837370	-	YDR185C	UPS3	ORF-T	SGD	FALSE
chr04	837532	840388	-	YDR186C	YDR186C	ORF-T	SGD	FALSE
chr04	845269	846853	-	YDR190C	RVB1	ORF-T	SGD	FALSE
chr04	848440	849752	-	YDR192C	NUP42	ORF-T	SGD	FALSE
chr04	850684	852804	-	YDR194C	MSS116	ORF-T	SGD	FALSE
chr04	855087	855871	-	YDR196C	CAB5	ORF-T	SGD	FALSE
chr04	856173	856403	-	SY_D0819C	SY_D0819C	SUT	genenv	TRUE
chr04	857255	858839	-	YDR198C	RKM2	ORF-T	SGD	FALSE
chr04	859007	860999	-	YDR200C	VPS64	ORF-T	SGD	FALSE
chr04	861711	862815	-	YDR202C	RAV2	ORF-T	SGD	FALSE
chr04	867876	869096	-	SY_D0823C	SY_D0823C	SUT	genenv	TRUE
chr04	869735	872552	-	YDR207C	UME6	ORF-T	SGD	FALSE
chr04	873175	873737	-	SY_D0825C	SY_D0825C	SUT	genenv	TRUE
chr04	896933	897366	-	CUT515	CUT515	CUT	XU09	FALSE
chr04	897421	898337	-	SY_D0827C	SY_D0827C	SUT	genenv	TRUE
chr04	904334	908374	-	YDR217C	RAD9	ORF-T	SGD	FALSE
chr04	908489	908862	-	SY_D0829C	SY_D0829C	SUT	genenv	TRUE
chr04	910150	911918	-	YDR219C	MFB1	ORF-T	SGD	FALSE
chr04	913318	914246	-	SUT474	SUT474	SUT	XU09	FALSE
chr04	914766	916134	-	SUT475	SUT475	SUT	XU09	FALSE
chr04	916206	917111	-	SUT475	SUT475	SUT	XU09	FALSE
chr04	917207	918607	-	SUT475	SUT475	SUT	XU09	FALSE
chr04	919025	919673	-	YDR224C	HTB1	ORF-T	SGD	FALSE
chr04	920889	921129	-	SUT476	SUT476	SUT	XU09	FALSE
chr04	921567	921982	-	SY_D0837C	SY_D0837C	SUT	genenv	TRUE
chr04	926745	928737	-	YDR228C	PCF11	ORF-T	SGD	FALSE
chr04	928969	929377	-	SUT477	SUT477	SUT	XU09	FALSE
chr04	930881	931785	-	YDR231C	COX20	ORF-T	SGD	FALSE
chr04	934177	935267	-	YDR233C	RTN1	ORF-T	SGD	FALSE
chr04	935267	935475	-	SY_D0842C	SUT_SY0678	SUT	XU11	FALSE
chr04	940044	940772	-	YDR236C	FMN1	ORF-T	SGD	FALSE
chr04	942476	945708	-	YDR238C	SEC26	ORF-T	SGD	FALSE
chr04	945852	948317	-	YDR239C	YDR239C	ORF-T	SGD	FALSE
chr04	948493	950037	-	YDR240C	SNU56	ORF-T	SGD	FALSE
chr04	951693	955182	-	YDR243C	PRP28	ORF-T	SGD	FALSE
chr04	958935	959703	-	SY_D0848C	SUT_SY0679	SUT	XU11	FALSE
chr04	961048	962220	-	SY_D0849C	SY_D0849C	SUT	genenv	TRUE
chr04	962463	963215	-	YDR248C	YDR248C	ORF-T	SGD	FALSE
chr04	963399	964735	-	YDR249C	YDR249C	ORF-T	SGD	FALSE
chr04	968735	969655	-	YDR253C	MET32	ORF-T	SGD	FALSE
chr04	969791	970153	-	SY_D0853C	SY_D0853C	SUT	genenv	TRUE
chr04	970183	971095	-	SY_D0854C	SUT_SY0680	SUT	XU11	FALSE
chr04	971175	972754	-	YDR255C	RMD5	ORF-T	SGD	FALSE
chr04	972866	974567	-	YDR256C	CTA1	ORF-T	SGD	FALSE
chr04	974631	976383	-	YDR257C	RKM4	ORF-T	SGD	FALSE
chr04	976647	979175	-	YDR258C	HSP78	ORF-T	SGD	FALSE
chr04	979231	980887	-	YDR259C	YAP6	ORF-T	SGD	FALSE
chr04	981191	982167	-	YDR260C	SWM1	ORF-T	SGD	FALSE
chr04	982295	984175	-	YDR261C	EXG2	ORF-T	SGD	FALSE
chr04	984992	985681	-	SUT479	SUT479	SUT	XU09	FALSE
chr04	998944	1000657	-	YDR263C	DIN7	ORF-T	SGD	FALSE
chr04	1000673	1003349	-	YDR264C	AKR1	ORF-T	SGD	FALSE
chr04	1004888	1007144	-	YDR266C	YDR266C	ORF-T	SGD	FALSE
chr04	1007240	1008464	-	YDR267C	CIA1	ORF-T	SGD	FALSE
chr04	1009395	1010190	-	CUT516	CUT516	CUT	XU09	FALSE
chr04	1012743	1013445	-	SY_D0868C	SY_D0868C	SUT	genenv	TRUE
chr04	1015051	1015628	-	SY_D0869C	SY_D0869C	SUT	genenv	TRUE
chr04	1017860	1018661	-	YDR276C	PMP3	ORF-T	SGD	FALSE
chr04	1019037	1020741	-	YDR277C	MTH1	ORF-T	SGD	FALSE
chr04	1021325	1021943	-	SY_D0872C	SY_D0872C	SUT	genenv	TRUE
chr04	1022950	1024006	-	SUT480	SUT480	SUT	XU09	FALSE
chr04	1024306	1024381	-	SY_D0874C	SY_D0874C	SUT	genenv	TRUE
chr04	1026662	1027366	-	YDR281C	PHM6	ORF-T	SGD	FALSE
chr04	1027367	1027963	-	SY_D0876C	SY_D0876C	SUT	genenv	TRUE
chr04	1028406	1029702	-	YDR282C	YDR282C	ORF-T	SGD	FALSE
chr04	1029846	1035222	-	YDR283C	GCN2	ORF-T	SGD	FALSE
chr04	1035406	1036670	-	YDR284C	DPP1	ORF-T	SGD	FALSE
chr04	1040078	1040526	-	YDR286C	YDR286C	ORF-T	SGD	FALSE
chr04	1043046	1044542	-	YDR289C	RTT103	ORF-T	SGD	FALSE
chr04	1047926	1050102	-	YDR292C	SRP101	ORF-T	SGD	FALSE
chr04	1050326	1055182	-	YDR293C	SSD1	ORF-T	SGD	FALSE
chr04	1055350	1057230	-	YDR294C	DPL1	ORF-T	SGD	FALSE
chr04	1057478	1059846	-	YDR295C	HDA2	ORF-T	SGD	FALSE
chr04	1062939	1063939	-	YDR298C	ATP5	ORF-T	SGD	FALSE
chr04	1066367	1067823	-	YDR300C	PRO1	ORF-T	SGD	FALSE
chr04	1073647	1076647	-	YDR303C	RSC3	ORF-T	SGD	FALSE
chr04	1076791	1077559	-	YDR304C	CPR5	ORF-T	SGD	FALSE
chr04	1077631	1078487	-	YDR305C	HNT2	ORF-T	SGD	FALSE
chr04	1078551	1080175	-	YDR306C	YDR306C	ORF-T	SGD	FALSE
chr04	1082415	1082783	-	CUT521	CUT521	CUT	XU09	FALSE
chr04	1082831	1083447	-	YDR308C	SRB7	ORF-T	SGD	FALSE
chr04	1083735	1085223	-	YDR309C	GIC2	ORF-T	SGD	FALSE
chr04	1085879	1089559	-	YDR310C	SUM1	ORF-T	SGD	FALSE
chr04	1089881	1090768	-	SY_D0896C	SY_D0896C	SUT	genenv	TRUE
chr04	1094111	1095096	-	YDR313C	PIB1	ORF-T	SGD	FALSE
chr04	1095096	1097512	-	YDR314C	RAD34	ORF-T	SGD	FALSE
chr04	1097624	1098552	-	YDR315C	IPK1	ORF-T	SGD	FALSE
chr04	1099437	1100064	-	SY_D0900C	SY_D0900C	SUT	genenv	TRUE
chr04	1100153	1100664	-	tF(GAA)D	tF(GAA)D	other	SGD	FALSE
chr04	1107190	1108539	-	SUT481	SUT481	SUT	XU09	FALSE
chr04	1108879	1109841	-	SY_D0903C	SUT_SY0685	SUT	XU11	FALSE
chr04	1109892	1110900	-	YDR319C	YDR319C	ORF-T	SGD	FALSE
chr04	1110964	1113132	-	YDR320C	SWA2	ORF-T	SGD	FALSE
chr04	1113148	1113500	-	YDR320C-A	DAD4	ORF-T	SGD	FALSE
chr04	1116756	1117284	-	YDR322C-A	TIM11	ORF-T	SGD	FALSE
chr04	1117300	1119028	-	YDR323C	PEP7	ORF-T	SGD	FALSE
chr04	1119204	1121700	-	YDR324C	UTP4	ORF-T	SGD	FALSE
chr04	1125438	1130086	-	YDR326C	YSP2	ORF-T	SGD	FALSE
chr04	1130134	1131054	-	YDR328C	SKP1	ORF-T	SGD	FALSE
chr04	1131198	1132598	-	YDR329C	PEX3	ORF-T	SGD	FALSE
chr04	1135806	1136158	-	SUT482	SUT482	SUT	XU09	FALSE
chr04	1137934	1140430	-	YDR333C	YDR333C	ORF-T	SGD	FALSE
chr04	1144851	1145321	-	SY_D0915C	SY_D0915C	SUT	genenv	TRUE
chr04	1152135	1154488	-	YDR338C	YDR338C	ORF-T	SGD	FALSE
chr04	1154777	1155505	-	YDR339C	FCF1	ORF-T	SGD	FALSE
chr04	1156603	1158643	-	YDR341C	YDR341C	ORF-T	SGD	FALSE
chr04	1159035	1161143	-	YDR342C	HXT7	ORF-T	SGD	FALSE
chr04	1161212	1164269	-	SY_D0920C	SY_D0920C	SUT	genenv	TRUE
chr04	1164450	1166462	-	YDR343C	HXT6	ORF-T	SGD	FALSE
chr04	1166515	1167690	-	YDR344C	YDR344C	ORF-T	SGD	TRUE
chr04	1167782	1169694	-	YDR345C	HXT3	ORF-T	SGD	FALSE
chr04	1169702	1169878	-	SY_D0924C	SUT_SY0687	SUT	XU11	FALSE
chr04	1170331	1171301	-	SY_D0925C	SY_D0925C	SUT	genenv	TRUE
chr04	1171886	1173870	-	YDR346C	SVF1	ORF-T	SGD	FALSE
chr04	1175174	1177070	-	YDR348C	YDR348C	ORF-T	SGD	FALSE
chr04	1177206	1179255	-	YDR349C	YPS7	ORF-T	SGD	FALSE
chr04	1179527	1179872	-	SUT483	SUT483	SUT	XU09	FALSE
chr04	1181008	1183225	-	YDR350C	ATP22	ORF-T	SGD	FALSE
chr04	1184693	1184911	-	SY_D0931C	SY_D0931C	SUT	genenv	TRUE
chr04	1186265	1187095	-	SY_D0932C	SY_D0932C	SUT	genenv	TRUE
chr04	1187579	1188399	-	SUT484	SUT484	SUT	XU09	FALSE
chr04	1194105	1194745	-	YDR357C	YDR357C	ORF-T	SGD	FALSE
chr04	1196905	1200154	-	YDR359C	EAF1	ORF-T	SGD	FALSE
chr04	1200170	1201314	-	YDR361C	BCP1	ORF-T	SGD	FALSE
chr04	1201522	1203810	-	YDR362C	TFC6	ORF-T	SGD	FALSE
chr04	1207427	1209243	-	YDR364C	CDC40	ORF-T	SGD	FALSE
chr04	1209491	1211459	-	YDR365C	ESF1	ORF-T	SGD	FALSE
chr04	1219342	1219912	-	SY_D0940C	SY_D0940C	SUT	genenv	TRUE
chr04	1220022	1222623	-	YDR369C	XRS2	ORF-T	SGD	FALSE
chr04	1222775	1224127	-	YDR370C	YDR370C	ORF-T	SGD	FALSE
chr04	1225967	1227471	-	YDR372C	VPS74	ORF-T	SGD	FALSE
chr04	1228356	1229463	-	YDR374C	YDR374C	ORF-T	SGD	TRUE
chr04	1228450	1228757	-	YDR374C	YDR374C	ORF-T	SGD	TRUE
chr04	1230073	1231545	-	YDR375C	BCS1	ORF-T	SGD	FALSE
chr04	1231560	1233265	-	YDR375C	BCS1	ORF-T	XU09	TRUE
chr04	1234097	1234659	-	YDR378C	LSM6	ORF-T	SGD	FALSE
chr04	1234663	1235071	-	SY_D0949C	SY_D0949C	SUT	genenv	TRUE
chr04	1237659	1238091	-	SY_D0950C	SY_D0950C	SUT	genenv	TRUE
chr04	1238139	1238579	-	YDR379C-A	YDR379C-A	ORF-T	SGD	FALSE
chr04	1239043	1241203	-	SUT485	SUT485	SUT	XU09	FALSE
chr04	1242695	1242866	-	SY_D0953C	SY_D0953C	SUT	genenv	TRUE
chr04	1243147	1244149	-	YDR381C-A	YDR381C-A	ORF-T	SGD	FALSE
chr04	1244909	1245709	-	YDR383C	NKP1	ORF-T	SGD	FALSE
chr04	1245714	1246029	-	SY_D0956C	SY_D0956C	SUT	genenv	TRUE
chr04	1246053	1247151	-	YDR384C	ATO3	ORF-T	SGD	FALSE
chr04	1247159	1247599	-	SY_D0958C	SUT_SY0691	SUT	XU11	FALSE
chr04	1253119	1254983	-	YDR387C	YDR387C	ORF-T	SGD	FALSE
chr04	1257040	1257692	-	SY_D0960C	SY_D0960C	SUT	genenv	TRUE
chr04	1259809	1261913	-	YDR390C	UBA2	ORF-T	SGD	FALSE
chr04	1262659	1263843	-	YDR391C	YDR391C	ORF-T	SGD	FALSE
chr04	1265116	1265503	-	SUT487	SUT487	SUT	XU09	FALSE
chr04	1265931	1266763	-	SUT488	SUT488	SUT	XU09	FALSE
chr04	1266980	1267488	-	SY_D0965C	SY_D0965C	SUT	genenv	TRUE
chr04	1271646	1272334	-	YDR397C	NCB2	ORF-T	SGD	FALSE
chr04	1272709	1273496	-	SY_D0967C	SY_D0967C	SUT	genenv	TRUE
chr04	1274711	1275010	-	CUT528	CUT528	CUT	XU09	FALSE
chr04	1281893	1282733	-	YDR404C	RPB7	ORF-T	SGD	FALSE
chr04	1282753	1283593	-	SY_D0970C	SY_D0970C	SUT	genenv	TRUE
chr04	1283717	1284431	-	SY_D0971C	SY_D0971C	SUT	genenv	TRUE
chr04	1284470	1285328	-	SUT489	SUT489	SUT	XU09	FALSE
chr04	1289392	1293408	-	YDR407C	TRS120	ORF-T	SGD	FALSE
chr04	1293429	1294540	-	SY_D0974C	SY_D0974C	SUT	genenv	TRUE
chr04	1293456	1294328	-	YDR408C	ADE8	ORF-T	SGD	FALSE
chr04	1296465	1297489	-	SUT490	SUT490	SUT	XU09	FALSE
chr04	1297705	1298545	-	YDR410C	STE14	ORF-T	SGD	FALSE
chr04	1298705	1299857	-	YDR411C	DFM1	ORF-T	SGD	FALSE
chr04	1300777	1302265	-	YDR414C	ERD1	ORF-T	SGD	FALSE
chr04	1302369	1303577	-	YDR415C	YDR415C	ORF-T	SGD	FALSE
chr04	1306801	1307998	-	YDR417C	YDR417C	ORF-T	SGD	TRUE
chr04	1316657	1317180	-	SY_D0982C	SY_D0982C	SUT	genenv	TRUE
chr04	1317198	1317955	-	SY_D0983C	SY_D0983C	SUT	genenv	TRUE
chr04	1320473	1323289	-	YDR422C	SIP1	ORF-T	SGD	FALSE
chr04	1323425	1324649	-	YDR423C	CAD1	ORF-T	SGD	FALSE
chr04	1324841	1325345	-	YDR424C	DYN2	ORF-T	SGD	FALSE
chr04	1325407	1326583	-	SY_D0987C	SY_D0987C	SUT	genenv	TRUE
chr04	1327054	1327406	-	YDR426C	YDR426C	ORF-T	SGD	TRUE
chr04	1328857	1329785	-	YDR428C	BNA7	ORF-T	SGD	FALSE
chr04	1329801	1330769	-	YDR429C	TIF35	ORF-T	SGD	FALSE
chr04	1330857	1333993	-	YDR430C	CYM1	ORF-T	SGD	FALSE
chr04	1338253	1339445	-	YDR435C	PPM1	ORF-T	SGD	FALSE
chr04	1343595	1344720	-	SUT491	SUT491	SUT	XU09	FALSE
chr04	1346128	1347684	-	SUT492	SUT492	SUT	XU09	FALSE
chr04	1349709	1350685	-	YDR441C	APT2	ORF-T	SGD	FALSE
chr04	1350854	1355500	-	YDR443C	SSN2	ORF-T	SGD	FALSE
chr04	1356280	1357316	-	SY_D0997C	SY_D0997C	SUT	genenv	TRUE
chr04	1358510	1359038	-	SUT493	SUT493	SUT	XU09	FALSE
chr04	1360046	1361070	-	YDR447C	RPS17B	ORF-T	SGD	FALSE
chr04	1361450	1362872	-	SY_D1000C	SY_D1000C	SUT	genenv	TRUE
chr04	1362910	1364439	-	YDR449C	UTP6	ORF-T	SGD	FALSE
chr04	1366392	1367720	-	YDR451C	YHP1	ORF-T	SGD	FALSE
chr04	1367768	1369928	-	SY_D1003C	SUT_SY0697	SUT	XU11	FALSE
chr04	1370504	1371208	-	YDR453C	TSA2	ORF-T	SGD	FALSE
chr04	1371632	1372352	-	YDR454C	GUK1	ORF-T	SGD	FALSE
chr04	1372461	1373782	-	YDR455C	YDR455C	ORF-T	SGD	TRUE
chr04	1385352	1387584	-	YDR458C	HEH2	ORF-T	SGD	FALSE
chr04	1387600	1389040	-	YDR459C	PFA5	ORF-T	SGD	FALSE
chr04	1389070	1389651	-	CUT533	CUT533	CUT	XU09	FALSE
chr04	1390842	1391316	-	YDR461C-A	YDR461C-A	ORF-T	SGD	FALSE
chr04	1398668	1400124	-	YDR465C	RMT2	ORF-T	SGD	FALSE
chr04	1403396	1404348	-	YDR468C	TLG1	ORF-T	SGD	FALSE
chr04	1404366	1404970	-	SY_D1013C	SY_D1013C	SUT	genenv	TRUE
chr04	1405125	1406800	-	YDR470C	UGO1	ORF-T	SGD	FALSE
chr04	1409850	1411410	-	YDR473C	PRP3	ORF-T	SGD	FALSE
chr04	1412874	1415691	-	YDR475C	JIP4	ORF-T	SGD	FALSE
chr04	1415771	1416683	-	YDR476C	YDR476C	ORF-T	SGD	FALSE
chr04	1420627	1422403	-	YDR479C	PEX29	ORF-T	SGD	FALSE
chr04	1422747	1423699	-	SY_D1019C	SUT_SY0698	SUT	XU11	FALSE
chr04	1423931	1425796	-	YDR481C	PHO8	ORF-T	SGD	FALSE
chr04	1425844	1426444	-	YDR482C	CWC21	ORF-T	SGD	FALSE
chr04	1430181	1432727	-	YDR485C	VPS72	ORF-T	SGD	FALSE
chr04	1432839	1433663	-	YDR486C	VPS60	ORF-T	SGD	FALSE
chr04	1433815	1434560	-	YDR487C	RIB3	ORF-T	SGD	FALSE
chr04	1434576	1436304	-	YDR488C	PAC11	ORF-T	SGD	FALSE
chr04	1436892	1437353	-	SY_D1026C	SY_D1026C	SUT	genenv	TRUE
chr04	1437392	1439896	-	YDR490C	PKH1	ORF-T	SGD	FALSE
chr04	1440637	1440956	-	SY_D1028C	SY_D1028C	SUT	genenv	TRUE
chr04	1443600	1446736	-	YDR495C	VPS3	ORF-T	SGD	FALSE
chr04	1446864	1448944	-	YDR496C	PUF6	ORF-T	SGD	FALSE
chr04	1449144	1451082	-	YDR497C	ITR1	ORF-T	SGD	FALSE
chr04	1451282	1452554	-	YDR498C	SEC20	ORF-T	SGD	FALSE
chr04	1455628	1456405	-	YDR500C	RPL37B	ORF-T	SGD	FALSE
chr04	1456637	1458318	-	SUT494	SUT494	SUT	XU09	FALSE
chr04	1458622	1460038	-	YDR502C	SAM2	ORF-T	SGD	FALSE
chr04	1460342	1461430	-	YDR503C	LPP1	ORF-T	SGD	FALSE
chr04	1461614	1465050	-	YDR505C	PSP1	ORF-T	SGD	FALSE
chr04	1465267	1467115	-	YDR506C	YDR506C	ORF-T	SGD	FALSE
chr04	1468064	1471838	-	YDR507C	GIN4	ORF-T	SGD	FALSE
chr04	1472166	1474415	-	YDR508C	GNP1	ORF-T	SGD	FALSE
chr04	1475521	1476089	-	YDR510C-A	YDR510C-A	ORF-T	SGD	TRUE
chr04	1476345	1476769	-	YDR512C	EMI1	ORF-T	SGD	FALSE
chr04	1477432	1478992	-	YDR514C	YDR514C	ORF-T	SGD	FALSE
chr04	1480800	1482464	-	YDR516C	EMI2	ORF-T	SGD	FALSE
chr04	1482512	1482944	-	SUT495	SUT495	SUT	XU09	FALSE
chr04	1486902	1489446	-	YDR520C	URC2	ORF-T	SGD	FALSE
chr04	1491623	1492983	-	YDR523C	SPS1	ORF-T	SGD	FALSE
chr04	1493200	1495041	-	YDR524C	AGE1	ORF-T	SGD	FALSE
chr04	1495265	1495849	-	YDR524C-B	YDR524C-B	ORF-T	SGD	FALSE
chr04	1498321	1499076	-	snR84	SNR84	other	SGD	FALSE
chr04	1499386	1499906	-	SUT496	SUT496	SUT	XU09	FALSE
chr04	1500159	1501661	-	SY_D1052C	SY_D1052C	SUT	genenv	TRUE
chr04	1501900	1502549	-	YDR529C	QCR7	ORF-T	SGD	FALSE
chr04	1502597	1503925	-	YDR530C	APA2	ORF-T	SGD	FALSE
chr04	1503970	1505038	-	SY_D1055C	SY_D1055C	SUT	genenv	TRUE
chr04	1505309	1506525	-	YDR532C	KRE28	ORF-T	SGD	FALSE
chr04	1507206	1508350	-	YDR533C	HSP31	ORF-T	SGD	FALSE
chr04	1508365	1508905	-	SY_D1058C	SY_D1058C	SUT	genenv	TRUE
chr04	1509001	1510940	-	YDR534C	FIT1	ORF-T	SGD	FALSE
chr04	1510999	1512981	-	YDR534C, YDR535C	FIT1, YDR535C	other	XU09	FALSE
chr04	1514055	1515855	-	SUT498	SUT498	SUT	XU09	FALSE
chr04	1515916	1516959	-	SY_D1062C	SY_D1062C	SUT	genenv	TRUE
chr04	1519888	1520890	-	SUT499	SUT499	SUT	XU09	FALSE
chr04	1520970	1521618	-	SUT499	SUT499	SUT	XU09	FALSE
chr04	1521672	1522809	-	SY_D1065C	SY_D1065C	SUT	genenv	TRUE
chr04	1522901	1523846	-	YDR540C	IRC4	ORF-T	SGD	FALSE
chr05	7819	8211	+	SUT086	SUT086	SUT	XU09	FALSE
chr05	9987	10419	+	SY_E0002W	SUT_SY0148	SUT	XU11	FALSE
chr05	11595	12051	+	SUT087	SUT087	SUT	XU09	FALSE
chr05	13679	14759	+	YEL072W	RMD6	ORF-T	SGD	FALSE
chr05	15440	16256	+	SY_E0005W	SY_E0005W	SUT	genenv	TRUE
chr05	16288	18008	+	YEL071W	DLD3	ORF-T	SGD	FALSE
chr05	19664	25331	+	YEL070W	DSF1	ORF-T	SGD	FALSE
chr05	26252	27740	+	YEL066W	HPA3	ORF-T	SGD	FALSE
chr05	27740	29732	+	YEL065W	SIT1	ORF-T	SGD	FALSE
chr05	29829	31626	+	SY_E0010W	SY_E0010W	SUT	genenv	TRUE
[truncated: 6,383 more rows]
