# Supplementary material for: Genotype-Environment Interactions Reveal Causal Pathways That Mediate Genetic Effects on Phenotype
Source: PLoS Genet. 2013 Sep 19;9(9):e1003803. doi: 10.1371/journal.pgen.1003803 (PMC3778020; doi:10.1371/journal.pgen.1003803)
Supplement: Table S5 — Gene set enrichment for candidate mediating genes. (TXT) [file pgen.1003803.s018.txt]

# p.adjust: Benjamini-Hochberg corrected Fisher test p-value
# ontology regnet: regulatory network, see MacIsaac et al 2006 BMC Bioinformatics
qtl	media	ontology	term	p.adjust
YPD_MKT1	YPD	regnet	Puf3	2.38371974433749e-56
YPD_MKT1	YPD	regnet	Nsr1	0.000126977183112554
YPD_MKT1	YPD	regnet	ABF1	0.000206950499589303
YPD_MKT1	YPD	regnet	Bfr1	0.000206950499589303
YPD_MKT1	YPD	regnet	Scp160	0.00222640648976216
YPD_MKT1	YPD	regnet	FKH2	0.0595959508471956
YPD_MKT1	YPD	kegg	Aminoacyl-tRNA biosynthesis	0.0778336837656279
YPD_MKT1	YPD	go_bp	mitochondrial translation	2.42572174374462e-36
YPD_MKT1	YPD	go_bp	mitochondrion organization	1.71365732191754e-31
YPD_MKT1	YPD	go_bp	translation	4.96187054181527e-15
YPD_MKT1	YPD	go_bp	protein metabolic process	5.70445754054418e-08
YPD_MKT1	YPD	go_bp	cellular protein metabolic process	1.51253336935032e-06
YPD_MKT1	YPD	go_bp	organelle organization	4.21304128504892e-05
YPD_MKT1	YPD	go_bp	tRNA aminoacylation for mitochondrial protein translation	6.9997327074294e-05
YPD_MKT1	YPD	go_bp	cellular component organization at cellular level	7.96853006030263e-05
YPD_MKT1	YPD	go_bp	cellular component organization	0.00066727959123444
YPD_MKT1	YPD	go_bp	establishment of protein localization in mitochondrion	0.000791787479797567
YPD_MKT1	YPD	go_bp	protein localization in mitochondrion	0.000791787479797567
YPD_MKT1	YPD	go_bp	gene expression	0.000791787479797567
YPD_MKT1	YPD	go_bp	amino acid activation	0.00393586962827443
YPD_MKT1	YPD	go_bp	tRNA aminoacylation	0.00393586962827443
YPD_MKT1	YPD	go_bp	cellular component organization or biogenesis	0.00734870193926089
YPD_MKT1	YPD	go_bp	cellular component organization or biogenesis at cellular level	0.00734870193926089
YPD_MKT1	YPD	go_bp	posttranscriptional regulation of gene expression	0.00840043114391161
YPD_MKT1	YPD	go_bp	cellular process	0.014037620176005
YPD_MKT1	YPD	go_bp	tRNA aminoacylation for protein translation	0.0211103415612479
YPD_MKT1	YPD	go_bp	translational initiation	0.0231047097364956
YPD_MKT1	YPD	go_bp	mitochondrial transport	0.0231047097364956
YPD_MKT1	YPD	go_bp	regulation of translation	0.0303753688215131
YPD_MKT1	YPD	go_bp	protein targeting to mitochondrion	0.0458782967038596
YPD_MKT1	YPD	go_bp	metabolic process	0.0485625832354805
YPD_MKT1	YPD	go_bp	protein insertion into mitochondrial membrane	0.0635967867190386
YPD_MKT1	YPD	go_bp	mitochondrial membrane organization	0.0771519136000075
YPD_MKT1	YPD	go_bp	tRNA metabolic process	0.0810666530753901
YPD_Rapa_MKT1	YPD_Rapa	regnet	Puf3	4.80298370512276e-49
YPD_Rapa_MKT1	YPD_Rapa	regnet	ABF1	7.54096356695653e-07
YPD_Rapa_MKT1	YPD_Rapa	regnet	Bfr1	5.78277453777195e-06
YPD_Rapa_MKT1	YPD_Rapa	regnet	Nsr1	7.97723555440968e-06
YPD_Rapa_MKT1	YPD_Rapa	regnet	Scp160	0.00554467487084394
YPD_Rapa_MKT1	YPD_Rapa	regnet	Pab1	0.0124381970837594
YPD_Rapa_MKT1	YPD_Rapa	regnet	FKH2	0.0141457100627124
YPD_Rapa_MKT1	YPD_Rapa	regnet	Puf4	0.0246264004981424
YPD_Rapa_MKT1	YPD_Rapa	regnet	Npl3	0.041380725500761
YPD_Rapa_MKT1	YPD_Rapa	kegg	Proteasome	0.0385843766724333
YPD_Rapa_MKT1	YPD_Rapa	go_bp	mitochondrial translation	6.62195902378228e-30
YPD_Rapa_MKT1	YPD_Rapa	go_bp	mitochondrion organization	2.65175392275058e-28
YPD_Rapa_MKT1	YPD_Rapa	go_bp	translation	6.00832273117308e-15
YPD_Rapa_MKT1	YPD_Rapa	go_bp	protein metabolic process	2.27746293334883e-10
YPD_Rapa_MKT1	YPD_Rapa	go_bp	cellular protein metabolic process	1.39085468405341e-09
YPD_Rapa_MKT1	YPD_Rapa	go_bp	organelle organization	3.38817400557767e-07
YPD_Rapa_MKT1	YPD_Rapa	go_bp	cellular component organization at cellular level	3.38817400557767e-07
YPD_Rapa_MKT1	YPD_Rapa	go_bp	cellular component organization	1.62231228530893e-05
YPD_Rapa_MKT1	YPD_Rapa	go_bp	cellular component organization or biogenesis at cellular level	9.17767489655499e-05
YPD_Rapa_MKT1	YPD_Rapa	go_bp	cellular component organization or biogenesis	0.000264959201438903
YPD_Rapa_MKT1	YPD_Rapa	go_bp	tRNA aminoacylation for mitochondrial protein translation	0.000700991465309805
YPD_Rapa_MKT1	YPD_Rapa	go_bp	cellular process	0.00103985624950052
YPD_Rapa_MKT1	YPD_Rapa	go_bp	gene expression	0.00314927628505237
YPD_Rapa_MKT1	YPD_Rapa	go_bp	protein localization in mitochondrion	0.00503260977059841
YPD_Rapa_MKT1	YPD_Rapa	go_bp	establishment of protein localization in mitochondrion	0.00503260977059841
YPD_Rapa_MKT1	YPD_Rapa	go_bp	localization within membrane	0.00642480462504924
YPD_Rapa_MKT1	YPD_Rapa	go_bp	tRNA aminoacylation	0.00743630989259503
YPD_Rapa_MKT1	YPD_Rapa	go_bp	amino acid activation	0.00743630989259503
YPD_Rapa_MKT1	YPD_Rapa	go_bp	protein insertion into mitochondrial membrane	0.0164138058719128
YPD_Rapa_MKT1	YPD_Rapa	go_bp	protein insertion into membrane from inner side	0.0164138058719128
YPD_Rapa_MKT1	YPD_Rapa	go_bp	protein insertion into mitochondrial membrane from inner side	0.0164138058719128
YPD_Rapa_MKT1	YPD_Rapa	go_bp	macromolecule metabolic process	0.0164138058719128
YPD_Rapa_MKT1	YPD_Rapa	go_bp	cellular macromolecule metabolic process	0.0164138058719128
YPD_Rapa_MKT1	YPD_Rapa	go_bp	protein complex subunit organization	0.0164138058719128
YPD_Rapa_MKT1	YPD_Rapa	go_bp	protein insertion into membrane	0.0177834098424484
YPD_Rapa_MKT1	YPD_Rapa	go_bp	tRNA aminoacylation for protein translation	0.0258543961370338
YPD_Rapa_MKT1	YPD_Rapa	go_bp	actin polymerization or depolymerization	0.0359529441369251
YPD_Rapa_MKT1	YPD_Rapa	go_bp	protein depolymerization	0.0368558355971499
YPD_Rapa_MKT1	YPD_Rapa	go_bp	tRNA metabolic process	0.0461898747252516
YPD_Rapa_MKT1	YPD_Rapa	go_bp	translational initiation	0.046901895378892
YPD_Rapa_MKT1	YPD_Rapa	go_bp	mitochondrial membrane organization	0.0738757537932048
YPD_Rapa_MKT1	YPD_Rapa	go_bp	protein complex assembly	0.0886449455074205
YPD_Rapa_MKT1	YPD_Rapa	go_bp	protein complex biogenesis	0.0969510803989702
YPD_Rapa_MKT1	YPD_Rapa	go_bp	threonylcarbamoyladenosine metabolic process	0.0979582468392719
YPD_Rapa_MKT1	YPD_Rapa	go_bp	adenosine metabolic process	0.0979582468392719
YPE_MKT1	YPE	regnet	Puf3	5.13635950708036e-71
YPE_MKT1	YPE	regnet	Nsr1	0.000819759527715674
YPE_MKT1	YPE	regnet	Nab2	0.0415268156388701
YPE_MKT1	YPE	kegg	Aminoacyl-tRNA biosynthesis	9.73222953751818e-06
YPE_MKT1	YPE	go_bp	mitochondrial translation	3.30580561486735e-50
YPE_MKT1	YPE	go_bp	mitochondrion organization	2.15407438581437e-45
YPE_MKT1	YPE	go_bp	translation	3.72597896414031e-27
YPE_MKT1	YPE	go_bp	protein metabolic process	5.0033279192931e-16
YPE_MKT1	YPE	go_bp	cellular protein metabolic process	4.69551925679208e-15
YPE_MKT1	YPE	go_bp	organelle organization	1.24709189760416e-10
YPE_MKT1	YPE	go_bp	cellular component organization at cellular level	2.74795450960316e-09
YPE_MKT1	YPE	go_bp	tRNA aminoacylation for mitochondrial protein translation	1.33802312965207e-07
YPE_MKT1	YPE	go_bp	cellular component organization	1.41488101562076e-07
YPE_MKT1	YPE	go_bp	gene expression	4.5859699846031e-06
YPE_MKT1	YPE	go_bp	amino acid activation	7.30860660703e-06
YPE_MKT1	YPE	go_bp	tRNA aminoacylation	7.30860660703e-06
YPE_MKT1	YPE	go_bp	establishment of protein localization in mitochondrion	0.000144785710119085
YPE_MKT1	YPE	go_bp	protein localization in mitochondrion	0.000144785710119085
YPE_MKT1	YPE	go_bp	tRNA aminoacylation for protein translation	0.000144785710119085
YPE_MKT1	YPE	go_bp	cellular macromolecule biosynthetic process	0.000144785710119085
YPE_MKT1	YPE	go_bp	cellular component organization or biogenesis at cellular level	0.000159240222160248
YPE_MKT1	YPE	go_bp	macromolecule biosynthetic process	0.000182541372664303
YPE_MKT1	YPE	go_bp	macromolecule metabolic process	0.000262774981333949
YPE_MKT1	YPE	go_bp	cellular component organization or biogenesis	0.000364436542439604
YPE_MKT1	YPE	go_bp	cellular macromolecule metabolic process	0.000451800256378329
YPE_MKT1	YPE	go_bp	cellular process	0.000946320659837344
YPE_MKT1	YPE	go_bp	metabolic process	0.000952546484795784
YPE_MKT1	YPE	go_bp	translational initiation	0.00143456940994553
YPE_MKT1	YPE	go_bp	posttranscriptional regulation of gene expression	0.00367816486163605
YPE_MKT1	YPE	go_bp	mitochondrial transport	0.00379061349731695
YPE_MKT1	YPE	go_bp	cellular biosynthetic process	0.00721363105986414
YPE_MKT1	YPE	go_bp	cellular metabolic process	0.00804525803340075
YPE_MKT1	YPE	go_bp	regulation of translation	0.00922001177686542
YPE_MKT1	YPE	go_bp	mitochondrial translational initiation	0.00998571718534581
YPE_MKT1	YPE	go_bp	biosynthetic process	0.0105647016673084
YPE_MKT1	YPE	go_bp	protein targeting to mitochondrion	0.0106112063583422
YPE_MKT1	YPE	go_bp	primary metabolic process	0.0196475637112363
YPE_MKT1	YPE	go_bp	protein insertion into mitochondrial membrane	0.0554703280685257
YPE_MKT1	YPE	go_bp	Group I intron splicing	0.0941529196098846
YPE_MKT1	YPE	go_bp	RNA splicing, via transesterification reactions with guanosine as nucleophile	0.0941529196098846
YPE_MKT1	YPE	go_bp	localization within membrane	0.0941529196098846
YPE_MKT1	YPE	go_bp	tRNA metabolic process	0.0941529196098846
YPE_MKT1	YPE	go_bp	protein lipoylation	0.0949367973358308
YPMalt_MKT1	YPMalt	regnet	Puf3	1.56881478598053e-50
YPMalt_MKT1	YPMalt	regnet	ABF1	5.05092626272432e-07
YPMalt_MKT1	YPMalt	regnet	Bfr1	3.44906702269978e-05
YPMalt_MKT1	YPMalt	regnet	Nsr1	9.47102103754916e-05
YPMalt_MKT1	YPMalt	regnet	Scp160	0.00505087395467072
YPMalt_MKT1	YPMalt	regnet	Pab1	0.0117142903376453
YPMalt_MKT1	YPMalt	regnet	Puf4	0.02575241753922
YPMalt_MKT1	YPMalt	regnet	FKH2	0.0346026672231641
YPMalt_MKT1	YPMalt	regnet	Npl3	0.0392642470154269
YPMalt_MKT1	YPMalt	regnet	Pub1	0.0697991363558783
YPMalt_MKT1	YPMalt	regnet	Nab2	0.0927618299092998
YPMalt_MKT1	YPMalt	go_bp	mitochondrial translation	1.05683166595042e-33
YPMalt_MKT1	YPMalt	go_bp	mitochondrion organization	3.91657871670408e-31
YPMalt_MKT1	YPMalt	go_bp	translation	1.32457070306433e-15
YPMalt_MKT1	YPMalt	go_bp	protein metabolic process	1.21904850512292e-10
YPMalt_MKT1	YPMalt	go_bp	cellular protein metabolic process	1.51543524004025e-09
YPMalt_MKT1	YPMalt	go_bp	organelle organization	4.32992599527181e-08
YPMalt_MKT1	YPMalt	go_bp	cellular component organization at cellular level	4.32992599527181e-08
YPMalt_MKT1	YPMalt	go_bp	cellular component organization	1.76810142074656e-06
YPMalt_MKT1	YPMalt	go_bp	cellular component organization or biogenesis at cellular level	6.68522505302825e-06
YPMalt_MKT1	YPMalt	go_bp	cellular component organization or biogenesis	2.87339472610929e-05
YPMalt_MKT1	YPMalt	go_bp	tRNA aminoacylation for mitochondrial protein translation	0.000600169149926154
YPMalt_MKT1	YPMalt	go_bp	gene expression	0.00219352698329094
YPMalt_MKT1	YPMalt	go_bp	establishment of protein localization in mitochondrion	0.00382845500482444
YPMalt_MKT1	YPMalt	go_bp	protein localization in mitochondrion	0.00382845500482444
YPMalt_MKT1	YPMalt	go_bp	cellular process	0.00382845500482444
YPMalt_MKT1	YPMalt	go_bp	protein insertion into mitochondrial membrane	0.0198568790333153
YPMalt_MKT1	YPMalt	go_bp	protein insertion into membrane from inner side	0.0198568790333153
YPMalt_MKT1	YPMalt	go_bp	protein insertion into mitochondrial membrane from inner side	0.0198568790333153
YPMalt_MKT1	YPMalt	go_bp	protein complex subunit organization	0.0198568790333153
YPMalt_MKT1	YPMalt	go_bp	amino acid activation	0.0200816992665455
YPMalt_MKT1	YPMalt	go_bp	tRNA aminoacylation	0.0200816992665455
YPMalt_MKT1	YPMalt	go_bp	macromolecule metabolic process	0.0243200787068676
YPMalt_MKT1	YPMalt	go_bp	cellular macromolecule metabolic process	0.0331164075704422
YPMalt_MKT1	YPMalt	go_bp	protein depolymerization	0.036316299080604
YPMalt_MKT1	YPMalt	go_bp	localization within membrane	0.036316299080604
YPMalt_MKT1	YPMalt	go_bp	mitochondrial membrane organization	0.0742924692527655
YPMalt_MKT1	YPMalt	go_bp	tRNA aminoacylation for protein translation	0.0750530508953937
YPD_AMN1	YPD	regnet	Ssd1	0.0307661227850724
YPD_AMN1	YPD	regnet	FKH2	0.0662066670883682
YPD_AMN1	YPD	regnet	NRG1	0.0662066670883682
YPD_AMN1	YPD	regnet	HEK2	0.0662066670883682
YPD_AMN1	YPD	regnet	ACE2	0.0726654337567744
YPD_AMN1	YPD	go_bp	cytokinesis, completion of separation	0.000164185772246249
YPD_AMN1	YPD	go_bp	cytokinetic cell separation	0.00051678333813618
YPD_AMN1	YPD	go_bp	cytokinesis	0.0184957007448867
YPD_AMN1	YPD	go_bp	cytokinetic process	0.0237575092600562
YPD_AMN1	YPD	go_bp	cell division	0.0409548719301219
YPD_BPS_AMN1	YPD_BPS	regnet	Ssd1	0.0249809672183018
YPD_BPS_AMN1	YPD_BPS	regnet	FKH2	0.0563824642954713
YPD_BPS_AMN1	YPD_BPS	regnet	HEK2	0.0563824642954713
YPD_BPS_AMN1	YPD_BPS	regnet	ACE2	0.0844071412508237
YPD_BPS_AMN1	YPD_BPS	regnet	NRG1	0.0844071412508237
YPD_BPS_AMN1	YPD_BPS	go_bp	cytokinesis, completion of separation	0.000123696979174721
YPD_BPS_AMN1	YPD_BPS	go_bp	cytokinetic cell separation	0.00039007854368139
YPD_BPS_AMN1	YPD_BPS	go_bp	cytokinesis	0.0121489393305567
YPD_BPS_AMN1	YPD_BPS	go_bp	cytokinetic process	0.0164199898278462
YPD_BPS_AMN1	YPD_BPS	go_bp	cell division	0.022865033952713
YPD_Rapa_CHRX	YPD_Rapa	regnet	CBF1	0.0844226135676164
YPD_Rapa_CHRX	YPD_Rapa	regnet	INO2	0.0844226135676164
YPD_Rapa_HAP1	YPD_Rapa	regnet	HAP1	5.90268987756822e-09
YPD_Rapa_HAP1	YPD_Rapa	regnet	XBP1	0.000137584478113361
YPD_Rapa_HAP1	YPD_Rapa	regnet	STB5	0.000750705353785974
YPD_Rapa_HAP1	YPD_Rapa	regnet	CST6	0.095961168967249
YPD_Rapa_HAP1	YPD_Rapa	regnet	SKN7	0.095961168967249
YPD_Rapa_HAP1	YPD_Rapa	kegg	Steroid biosynthesis	7.47025736386313e-09
YPD_Rapa_HAP1	YPD_Rapa	kegg	Terpenoid backbone biosynthesis	6.14848784706904e-08
YPD_Rapa_HAP1	YPD_Rapa	kegg	Metabolic pathways	0.0003685968076155
YPD_Rapa_HAP1	YPD_Rapa	kegg	Biosynthesis of secondary metabolites	0.0261025552333769
YPD_Rapa_HAP1	YPD_Rapa	go_bp	steroid biosynthetic process	1.66116924654195e-22
YPD_Rapa_HAP1	YPD_Rapa	go_bp	sterol biosynthetic process	1.66116924654195e-22
YPD_Rapa_HAP1	YPD_Rapa	go_bp	sterol metabolic process	2.42102945765154e-21
YPD_Rapa_HAP1	YPD_Rapa	go_bp	steroid metabolic process	8.11144707108195e-21
YPD_Rapa_HAP1	YPD_Rapa	go_bp	phytosteroid metabolic process	2.7133202189161e-16
YPD_Rapa_HAP1	YPD_Rapa	go_bp	cellular alcohol metabolic process	2.7133202189161e-16
YPD_Rapa_HAP1	YPD_Rapa	go_bp	ergosterol metabolic process	2.7133202189161e-16
YPD_Rapa_HAP1	YPD_Rapa	go_bp	ergosterol biosynthetic process	3.58012729437823e-15
YPD_Rapa_HAP1	YPD_Rapa	go_bp	cellular alcohol biosynthetic process	3.58012729437823e-15
YPD_Rapa_HAP1	YPD_Rapa	go_bp	phytosteroid biosynthetic process	3.58012729437823e-15
YPD_Rapa_HAP1	YPD_Rapa	go_bp	lipid biosynthetic process	5.46335991984019e-11
YPD_Rapa_HAP1	YPD_Rapa	go_bp	isoprenoid biosynthetic process	6.20243277176758e-09
YPD_Rapa_HAP1	YPD_Rapa	go_bp	isoprenoid metabolic process	1.12995852377292e-08
YPD_Rapa_HAP1	YPD_Rapa	go_bp	alcohol metabolic process	1.67935891181639e-08
YPD_Rapa_HAP1	YPD_Rapa	go_bp	alcohol biosynthetic process	2.94124395189998e-08
YPD_Rapa_HAP1	YPD_Rapa	go_bp	lipid metabolic process	3.39829180219931e-08
YPD_Rapa_HAP1	YPD_Rapa	go_bp	farnesyl diphosphate metabolic process	1.28608302655216e-05
YPD_Rapa_HAP1	YPD_Rapa	go_bp	farnesyl diphosphate biosynthetic process	1.28608302655216e-05
YPD_Rapa_HAP1	YPD_Rapa	go_bp	cholesterol biosynthetic process	5.71523515349376e-05
YPD_Rapa_HAP1	YPD_Rapa	go_bp	cholesterol metabolic process	5.71523515349376e-05
YPD_Rapa_HAP1	YPD_Rapa	go_bp	prenol biosynthetic process	0.000339270083124496
YPD_Rapa_HAP1	YPD_Rapa	go_bp	prenol metabolic process	0.000339270083124496
YPD_Rapa_HAP1	YPD_Rapa	go_bp	small molecule biosynthetic process	0.000339270083124496
YPD_Rapa_HAP1	YPD_Rapa	go_bp	isopentenyl diphosphate biosynthetic process	0.000564745909242024
YPD_Rapa_HAP1	YPD_Rapa	go_bp	isopentenyl diphosphate biosynthetic process, mevalonate pathway	0.000564745909242024
YPD_Rapa_HAP1	YPD_Rapa	go_bp	isopentenyl diphosphate metabolic process	0.000564745909242024
YPD_Rapa_HAP1	YPD_Rapa	go_bp	secondary metabolic process	0.00101468581630679
YPD_Rapa_HAP1	YPD_Rapa	go_bp	oxidation-reduction process	0.00148835658198287
YPD_Rapa_HAP1	YPD_Rapa	go_bp	terpenoid metabolic process	0.00193463632422774
YPD_Rapa_HAP1	YPD_Rapa	go_bp	terpenoid biosynthetic process	0.00193463632422774
YPD_Rapa_HAP1	YPD_Rapa	go_bp	electron transport chain	0.00228662509159221
YPD_Rapa_HAP1	YPD_Rapa	go_bp	small molecule metabolic process	0.00325785978722297
YPD_Rapa_HAP1	YPD_Rapa	go_bp	cytidine metabolic process	0.0270753649512524
YPD_Rapa_HAP1	YPD_Rapa	go_bp	farnesyl diphosphate biosynthetic process, mevalonate pathway	0.0270753649512524
YPD_Rapa_HAP1	YPD_Rapa	go_bp	generation of precursor metabolites and energy	0.0360826123861201
YPD_Rapa_HAP1	YPD_Rapa	go_bp	mitochondrial electron transport, ubiquinol to cytochrome c	0.0450417772035416
YPD_Rapa_HAP1	YPD_Rapa	go_bp	cofactor metabolic process	0.0767687244539848
