# Supplementary material for: Genotype-Environment Interactions Reveal Causal Pathways That Mediate Genetic Effects on Phenotype
Source: PLoS Genet. 2013 Sep 19;9(9):e1003803. doi: 10.1371/journal.pgen.1003803 (PMC3778020; doi:10.1371/journal.pgen.1003803)
Supplement: Table S6 — Primers. (TXT) [file pgen.1003803.s019.txt]

Experiment	Name	comment	sequence
MAL1 locus primer walking	PJ7		AATGGGACCAAGTTGTAACGGAA
MAL1 locus primer walking	PJ8		AAGTTTCAAAGACTCTAATGACGATGGC
MAL1 locus primer walking	PJ9		TGCAAAAGGGTCGACTTTAGTCG
MAL1 locus primer walking	PJ10		GGATTGTGTGAAAGATGGTATTAACAGGA
MAL1 locus primer walking	PJ11		ACTAAACCAATCATCTGTCCATAATTCCTC
MAL1 locus primer walking	PJ12		TCCACTGGACAAAGCTGACCATAG
MAL1 locus primer walking	PJ13		GCCATCGTCATTAGAGTCTTTGAAACTT
MAL1 locus primer walking	PJ14		CGACTAAAGTCGACCCTTTTGCA
MAL1 locus primer walking	PJ15		TCCTGTTAATACCATCTTTCACACAATCC
MAL1 locus primer walking	PJ16		GAGGAATTATGGACAGATGATTGGTTTAGT
MAL1 locus primer walking	PJ19		CCCTGGCGTTTATTGCATAGAGACA
MAL1 locus primer walking	PJ20		CCATTCTCGATCTCATCTAAGTGTGAGTC
MAL1 locus primer walking	PJ21		GATTCCTTGCTCGAAAGATTCATTC
MAL1 locus primer walking	PJ22		ATCCCTTTCGGCAGCTACTCTTAG
MAL1 locus primer walking	PJ23		AATATTACAAACAAGTAAGGCAGGAGTAG
MAL1 locus primer walking	PJ24		ATCGATTTTCTGTTTTCGAGGCAT
MAL1 locus primer walking	PJ25		GTTCTGATGGTCATGATAATTATATATACAGTTAC
MAL1 locus primer walking	PJ26		GATACAAACAACGTAAGATGAGTAGTTCCTTC
MAL13 RHA	PJ1	S96: Mal13 deletion primer   FW	TAATAATCTCGATATATATTAAAGTAAATGAAAAGTAGAAAATTTAGCCAGAACTCTTTTTTGCTTCGAGTcagctgaagcttcgtacgc
MAL13 RHA	PJ2	S96: Mal13 deletion primer RV	AACACAGTTTCTACAATGGAAAGCTATCACTTACCAGGAAGTTGAGATGCACAAAAATGAAAATTAATCAAgcataggccactagtggatctg
MAL13 RHA	PJ27	YJM789: Mal13 deletion primer FW	CTTCTCTCATAGAAATATAAGCAAACTTCAAATGGAACTGAGAAAAAAAATTTTCCTTCTATTGGAATTTTACTTTACAAATGcagctgaagcttcgtacgc
MAL13 RHA	PJ28	YJM789: Mal13 deletion primer RV	ACACCCTCGAAAAGCAAGACTTAAGAATATCGCTCACACTCTATCAGTATATCTATCTCGTATAAGTGAACGGCGCTGAACAATAAATTAgcataggccactagtggatctg
MAL13 RHA	YGR288W A	confirmation primer FW	GATGGAAATAAGCAGAGCAAAATAA
MAL13 RHA	YGR288W D	confirmation primer RV	ATCTGGCTCTTAGCACTCAGTAAAA
